# Supplementary material for: Identification of QTL for branch traits in soybean (Glycine max L.) and its application in genomic selection
Source: Front Genet. 2025 Mar 3;16:1484146. doi: 10.3389/fgene.2025.1484146 (PMC11911462; doi:10.3389/fgene.2025.1484146)
Supplement: Supplementary file 2 [file Table1.XLSX]

## Sheet: Supplementary Table S1
Supplementary Table S1. QTL summary detected by four methods.
QTLName	Chromosome	QTL_Region	Method	Env	Trait	LOD\-LOG10(P)	Threshold type	PVE(%)
qBIL05-1	Chr05	Chr05_40383403_40396372	3VmrMLM	2019SY	BIL	10.3576	LOD	5.0393
qBIL10-4	Chr10	Chr10_45257940_45322107	3VmrMLM	2019JZ	BIL	4.8179	LOD	5.778
qBIL10-5	Chr10	Chr10_45257940_45322107	3VmrMLM	mean	BIL	4.7197	LOD	5.0915
qBIN10-15	Chr10	Chr10_43592423_43650478	3VmrMLM	mean	BIN	9.4773	LOD	10.6285
qBIN10-5	Chr10	Chr10_43592423_43650478	3VmrMLM	2019JZ	BIN	8.7498	LOD	9.7722
qBIN10-9	Chr10	Chr10_45257940_45322107	3VmrMLM	2020JZ	BIN	12.8097	LOD	13.3189
qBL10-10	Chr10	Chr10_45257940_45322107	3VmrMLM	2020JZ	BL	7.9571	LOD	9.8435
qBL10-15	Chr10	Chr10_45257940_45322107	3VmrMLM	mean	BL	9.7832	LOD	10.9022
qBL10-8	Chr10	Chr10_45257940_45322107	3VmrMLM	2019JZ	BL	7.7073	LOD	8.5919
qBN10-19	Chr10	Chr10_40651921_40664299	3VmrMLM	mean	BN	5.0195	LOD	4.0961
qBN10-20	Chr10	Chr10_45257940_45322107	3VmrMLM	mean	BN	18.5187	LOD	18.1323
qBN10-7	Chr10	Chr10_45257940_45322107	3VmrMLM	2020JZ	BN	24.0661	LOD	22.4632
qBN10-9	Chr10	Chr10_45257940_45322107	3VmrMLM	2019SY	BN	5.3294	LOD	6.1685
qBIL11-3	Chr11	Chr11_24394808_24461847	3VmrMLM	2019SY	BIL	10.5399	LOD	10.4927
qBIL11-6	Chr11	Chr11_5296231_5326932	3VmrMLM	2019SY	BIL	5.8142	LOD	5.6549
qBIN11-3	Chr11	Chr11_10899074_10904384	3VmrMLM	2020JZ	BIN	5.1793	LOD	5.2152
qBIN11-5	Chr11	Chr11_11043519_11092389	3VmrMLM	2019JZ	BIN	6.0671	LOD	6.6588
qBIN11-8	Chr11	Chr11_11043519_11092389	3VmrMLM	mean	BIN	4.4709	LOD	4.8579
qBL11-10	Chr11	Chr11_11043519_11092389	3VmrMLM	mean	BL	4.8874	LOD	5.3759
qBL11-5	Chr11	Chr11_11043519_11092389	3VmrMLM	2019JZ	BL	6.6166	LOD	7.4423
qBL11-6	Chr11	Chr11_24386997_24394808	3VmrMLM	2019SY	BL	4.4093	LOD	5.5149
qBN11-4	Chr11	Chr11_11043519_11092389	3VmrMLM	2020JZ	BN	9.7944	LOD	8.3682
qBN11-5	Chr11	Chr11_26779181_26793921	3VmrMLM	2021SQ	BN	4.7288	LOD	5.7404
qBN12-14	Chr12	Chr12_5475077_5724257	3VmrMLM	mean	BN	38.0371	LOD	8.9678
qBN12-7	Chr12	Chr12_5247863_5285589	3VmrMLM	2020JZ	BN	37.0678	LOD	6.2841
qBIL13-16	Chr13	Chr13_41863394_41887491	3VmrMLM	2019SY	BIL	7.1693	LOD	6.9281
qBIL13-17	Chr13	Chr13_41863394_41887491	3VmrMLM	mean	BIL	8.5187	LOD	9.7173
qBN13-6	Chr13	Chr13_43521095_43565052	3VmrMLM	2019SY	BN	4.28	LOD	4.9447
qBIL18-2	Chr18	Chr18_4503941_4871734	3VmrMLM	2020JZ	BIL	4.192	LOD	4.7227
qBIN19-5	Chr19	Chr19_49372089_49687333	3VmrMLM	2020JZ	BIN	3.9543	LOD	3.7758
qBN19-7	Chr19	Chr19_38567693_38750822	3VmrMLM	2021SQ	BN	5.7655	LOD	5.0335
qBIL02-2	Chr02	Chr02_15737440_25766348	EMMAX	2019JZ	BIL	4.08836	-LOG10(P)
qBN03-4	Chr03	Chr03_36518347_37236411	EMMAX	2021SQ	BN	4.01944	-LOG10(P)
qBN07-1	Chr07	Chr07_35712247_35886223	EMMAX	2019JZ	BN	3.90229	-LOG10(P)
qBIN10-11	Chr10	Chr10_43395294_45697530	EMMAX	mean	BIN	4.63104	-LOG10(P)
qBIN10-12	Chr10	Chr10_46572505_46985577	EMMAX	mean	BIN	3.86576	-LOG10(P)
qBIN10-2	Chr10	Chr10_43388237_46985577	EMMAX	2020JZ	BIN	6.24448	-LOG10(P)
qBIN10-3	Chr10	Chr10_43395294_44004660	EMMAX	2019JZ	BIN	3.86337	-LOG10(P)
qBIN10-6	Chr10	Chr10_45097978_45658686	EMMAX	2019JZ	BIN	3.97617	-LOG10(P)
qBL10-12	Chr10	Chr10_43395294_46350300	EMMAX	mean	BL	5.61121	-LOG10(P)
qBL10-5	Chr10	Chr10_43366437_46210329	EMMAX	2020JZ	BL	5.21538	-LOG10(P)
qBL10-6	Chr10	Chr10_45193350_45374068	EMMAX	2019JZ	BL	3.82376	-LOG10(P)
qBN10-10	Chr10	Chr10_45833957_46619092	EMMAX	2019JZ	BN	4.0542	-LOG10(P)
qBN10-14	Chr10	Chr10_44932726_46985577	EMMAX	mean	BN	6.30434	-LOG10(P)
qBN10-3	Chr10	Chr10_43850629_47047085	EMMAX	2020JZ	BN	6.44505	-LOG10(P)
qBIL11-2	Chr11	Chr11_10851924_11092389	EMMAX	2019SY	BIL	3.81867	-LOG10(P)
qBIN11-1	Chr11	Chr11_10719187_11279201	EMMAX	2019JZ	BIN	4.82559	-LOG10(P)
qBL11-2	Chr11	Chr11_10609377_11279201	EMMAX	2019JZ	BL	5.06762	-LOG10(P)
qBN11-2	Chr11	Chr11_10904384_11183285	EMMAX	2020JZ	BN	3.80068	-LOG10(P)
qBN12-10	Chr12	Chr12_3438409_5817926	EMMAX	mean	BN	6.59224	-LOG10(P)
qBN12-3	Chr12	Chr12_2621904_3481585	EMMAX	2020JZ	BN	4.454	-LOG10(P)
qBN12-6	Chr12	Chr12_4637147_5817926	EMMAX	2020JZ	BN	4.77114	-LOG10(P)
qBIL13-10	Chr13	Chr13_37905472_39002308	EMMAX	2019JZ	BIL	4.96154	-LOG10(P)
qBIL13-14	Chr13	Chr13_41619891_42577532	EMMAX	mean	BIL	4.38828	-LOG10(P)
qBIL13-6	Chr13	Chr13_37175077_39002308	EMMAX	2020JZ	BIL	5.63667	-LOG10(P)
qBIL13-8	Chr13	Chr13_37642237_39002308	EMMAX	mean	BIL	5.64601	-LOG10(P)
qBIN19-3	Chr19	Chr19_49248161_49989953	EMMAX	2019SY	BIN	4.03994	-LOG10(P)
qBIN19-4	Chr19	Chr19_49248161_50740946	EMMAX	2020JZ	BIN	4.66242	-LOG10(P)
qBIN19-7	Chr19	Chr19_49248161_49972042	EMMAX	mean	BIN	3.9553	-LOG10(P)
qBL19-2	Chr19	Chr19_49372089_49873683	EMMAX	2020JZ	BL	3.86605	-LOG10(P)
qBN19-11	Chr19	Chr19_8187659_8767111	EMMAX	mean	BN	4.06941	-LOG10(P)
qBN19-12	Chr19	Chr19_20489239_20727913	EMMAX	mean	BN	4.23044	-LOG10(P)
qBN19-13	Chr19	Chr19_20727913_23101391	EMMAX	mean	BN	4.08836	-LOG10(P)
qBN19-14	Chr19	Chr19_23101391_23344203	EMMAX	mean	BN	4.09633	-LOG10(P)
qBN19-15	Chr19	Chr19_13177711_13516105	EMMAX	mean	BN	6.27811	-LOG10(P)
qBN19-16	Chr19	Chr19_13516105_16453863	EMMAX	mean	BN	5.84878	-LOG10(P)
qBN19-17	Chr19	Chr19_16453863_17322536	EMMAX	mean	BN	6.0491	-LOG10(P)
qBN19-2	Chr19	Chr19_13177711_13516105	EMMAX	2020JZ	BN	5.06373	-LOG10(P)
qBN19-6	Chr19	Chr19_38567693_38750822	EMMAX	2021SQ	BN	4.08915	-LOG10(P)
qBN19-9	Chr19	Chr19_8187659_8345483	EMMAX	2020JZ	BN	3.85658	-LOG10(P)
qBL01-1	Chr01	Chr01_619585_766278	RTM-GWAS	2019SY	BL	4.21228	-LOG10(P)	5.21854
qBN01-1	Chr01	Chr01_54822152_55023825	RTM-GWAS	2019JZ	BN	2.95887	-LOG10(P)	2.69438
qBN01-2	Chr01	Chr01_54822152_55023825	RTM-GWAS	mean	BN	3.03955	-LOG10(P)	2.22621
qBIL02-1	Chr02	Chr02_918690_1073213	RTM-GWAS	mean	BIL	2.49685	-LOG10(P)	2.51368
qBIL02-3	Chr02	Chr02_15737440_25766348	RTM-GWAS	mean	BIL	2.95108	-LOG10(P)	2.45899
qBIL02-4	Chr02	Chr02_1956505_1966827	RTM-GWAS	2019SY	BIL	3.26491	-LOG10(P)	4.08512
qBIN02-1	Chr02	Chr02_5026152_5044940	RTM-GWAS	2019SY	BIN	4.01308	-LOG10(P)	5.53566
qBN02-1	Chr02	Chr02_3184621_3416133	RTM-GWAS	2021SQ	BN	2.51953	-LOG10(P)	3.00865
qBN02-2	Chr02	Chr02_25766348_25817205	RTM-GWAS	mean	BN	2.5714	-LOG10(P)	2.11205
qBIL03-1	Chr03	Chr03_36036476_36157751	RTM-GWAS	2020JZ	BIL	2.00408	-LOG10(P)	1.74923
qBIN03-1	Chr03	Chr03_36036476_36157751	RTM-GWAS	2020JZ	BIN	3.97404	-LOG10(P)	5.61365
qBIN03-2	Chr03	Chr03_36708811_36717177	RTM-GWAS	mean	BIN	2.68881	-LOG10(P)	3.13235
qBL03-1	Chr03	Chr03_36793579_36867920	RTM-GWAS	2020JZ	BL	2.69532	-LOG10(P)	3.13741
qBL03-2	Chr03	Chr03_43994810_44005367	RTM-GWAS	2019JZ	BL	2.28255	-LOG10(P)	3.14891
qBL03-3	Chr03	Chr03_36708811_36717177	RTM-GWAS	mean	BL	2.60946	-LOG10(P)	3.22947
qBN03-1	Chr03	Chr03_39952666_40076588	RTM-GWAS	2019SY	BN	2.25206	-LOG10(P)	2.22201
qBN03-2	Chr03	Chr03_33245571_33287946	RTM-GWAS	2019JZ	BN	2.35965	-LOG10(P)	2.37935
qBN03-5	Chr03	Chr03_36708811_36717177	RTM-GWAS	2020JZ	BN	3.85138	-LOG10(P)	3.80552
qBN03-6	Chr03	Chr03_36717177_36753590	RTM-GWAS	2021SQ	BN	5.09753	-LOG10(P)	7.53196
qBN03-7	Chr03	Chr03_42452121_42501037	RTM-GWAS	2019JZ	BN	2.80093	-LOG10(P)	2.91126
qBN03-8	Chr03	Chr03_36708811_36717177	RTM-GWAS	mean	BN	3.0279	-LOG10(P)	2.91527
qBN03-9	Chr03	Chr03_42525842_42569998	RTM-GWAS	mean	BN	3.0358	-LOG10(P)	2.74033
qBN04-1	Chr04	Chr04_47552433_47659882	RTM-GWAS	2021SQ	BN	2.25237	-LOG10(P)	2.96397
qBN04-2	Chr04	Chr04_6598934_6718332	RTM-GWAS	2019JZ	BN	2.28146	-LOG10(P)	2.05895
qBN04-3	Chr04	Chr04_2376644_2399164	RTM-GWAS	2020JZ	BN	2.68905	-LOG10(P)	2.01709
qBN04-4	Chr04	Chr04_26621099_32866288	RTM-GWAS	2019SY	BN	3.26188	-LOG10(P)	3.6437
qBN04-5	Chr04	Chr04_4545195_4633840	RTM-GWAS	2020JZ	BN	2.11536	-LOG10(P)	1.54337
qBN04-6	Chr04	Chr04_46900223_46945670	RTM-GWAS	2021SQ	BN	2.25019	-LOG10(P)	2.15841
qBN04-7	Chr04	Chr04_5130541_5200439	RTM-GWAS	2020JZ	BN	2.51373	-LOG10(P)	1.94364
qBL05-1	Chr05	Chr05_40368372_40396372	RTM-GWAS	2019SY	BL	4.15819	-LOG10(P)	5.4275
qBL05-2	Chr05	Chr05_34668634_34776342	RTM-GWAS	2019SY	BL	2.55332	-LOG10(P)	2.91115
qBL05-3	Chr05	Chr05_2571744_2610007	RTM-GWAS	mean	BL	2.49254	-LOG10(P)	4.49394
qBIL06-1	Chr06	Chr06_19784394_19808940	RTM-GWAS	2019SY	BIL	2.90308	-LOG10(P)	2.52931
qBIN06-1	Chr06	Chr06_4554132_4765144	RTM-GWAS	2020JZ	BIN	2.84451	-LOG10(P)	3.61314
qBIN06-2	Chr06	Chr06_3709181_3987813	RTM-GWAS	mean	BIN	3.22697	-LOG10(P)	4.15975
qBN06-1	Chr06	Chr06_3502652_3709181	RTM-GWAS	mean	BN	2.26631	-LOG10(P)	1.8109
qBIL07-1	Chr07	Chr07_13790127_14012455	RTM-GWAS	mean	BIL	2.56964	-LOG10(P)	2.66246
qBIL07-2	Chr07	Chr07_35242153_35712247	RTM-GWAS	2020JZ	BIL	2.19243	-LOG10(P)	2.06973
qBIL07-3	Chr07	Chr07_36960383_37077520	RTM-GWAS	2020JZ	BIL	4.01193	-LOG10(P)	4.70297
qBIL07-4	Chr07	Chr07_42689775_43007965	RTM-GWAS	2019JZ	BIL	2.23485	-LOG10(P)	1.90819
qBL07-1	Chr07	Chr07_35109867_35235952	RTM-GWAS	2020JZ	BL	2.30953	-LOG10(P)	2.60997
qBN07-2	Chr07	Chr07_39771716_40033401	RTM-GWAS	2021SQ	BN	2.28676	-LOG10(P)	3.47848
qBIL08-1	Chr08	Chr08_46364044_46395913	RTM-GWAS	2019SY	BIL	2.22297	-LOG10(P)	2.28066
qBIL08-2	Chr08	Chr08_6407739_6426725	RTM-GWAS	mean	BIL	2.69122	-LOG10(P)	2.95581
qBIN08-1	Chr08	Chr08_23078923_23414927	RTM-GWAS	2019JZ	BIN	3.38396	-LOG10(P)	4.39345
qBIN08-2	Chr08	Chr08_23078923_23414927	RTM-GWAS	mean	BIN	3.13488	-LOG10(P)	3.89638
qBL08-1	Chr08	Chr08_37040512_38611387	RTM-GWAS	2019JZ	BL	2.67432	-LOG10(P)	3.56758
qBL08-2	Chr08	Chr08_23414927_23430276	RTM-GWAS	mean	BL	2.47078	-LOG10(P)	2.97084
qBN08-1	Chr08	Chr08_46395913_46518573	RTM-GWAS	2019JZ	BN	2.53963	-LOG10(P)	2.3585
qBN08-2	Chr08	Chr08_2011324_2033404	RTM-GWAS	2019JZ	BN	2.24534	-LOG10(P)	1.97306
qBN08-3	Chr08	Chr08_545383_641119	RTM-GWAS	2020JZ	BN	2.71277	-LOG10(P)	2.41715
qBN08-4	Chr08	Chr08_641119_692471	RTM-GWAS	mean	BN	4.28783	-LOG10(P)	4.50379
qBN08-5	Chr08	Chr08_10082639_10187476	RTM-GWAS	mean	BN	3.03582	-LOG10(P)	2.64493
qBIL09-1	Chr09	Chr09_437323_465435	RTM-GWAS	2020JZ	BIL	3.24475	-LOG10(P)	4.07971
qBIL10-1	Chr10	Chr10_38584318_38644995	RTM-GWAS	2020JZ	BIL	2.87003	-LOG10(P)	2.87448
qBIL10-2	Chr10	Chr10_38584318_38644995	RTM-GWAS	mean	BIL	2.11863	-LOG10(P)	2.02358
qBIL10-3	Chr10	Chr10_45257940_45322107	RTM-GWAS	2019JZ	BIL	4.88743	-LOG10(P)	7.31616
qBIL10-6	Chr10	Chr10_45257940_45322107	RTM-GWAS	mean	BIL	4.47535	-LOG10(P)	5.55086
qBIL10-7	Chr10	Chr10_45622801_45658686	RTM-GWAS	2019SY	BIL	2.83635	-LOG10(P)	3.63201
qBIL10-8	Chr10	Chr10_46053381_46072021	RTM-GWAS	2020JZ	BIL	3.40115	-LOG10(P)	3.81504
qBIN10-1	Chr10	Chr10_1622570_1687575	RTM-GWAS	2019JZ	BIN	2.85562	-LOG10(P)	3.57539
qBIN10-10	Chr10	Chr10_45374068_45419307	RTM-GWAS	2019JZ	BIN	6.58317	-LOG10(P)	10.0387
qBIN10-13	Chr10	Chr10_1992352_2000349	RTM-GWAS	mean	BIN	2.79474	-LOG10(P)	3.35821
qBIN10-14	Chr10	Chr10_45257940_45322107	RTM-GWAS	mean	BIN	7.76637	-LOG10(P)	11.1871
qBIN10-8	Chr10	Chr10_45257940_45322107	RTM-GWAS	2020JZ	BIN	8.91612	-LOG10(P)	13.6425
qBL10-1	Chr10	Chr10_39853719_40054473	RTM-GWAS	2019JZ	BL	2.19386	-LOG10(P)	2.4131
qBL10-11	Chr10	Chr10_45978214_45986940	RTM-GWAS	2019SY	BL	2.88976	-LOG10(P)	3.08865
qBL10-13	Chr10	Chr10_45257940_45322107	RTM-GWAS	mean	BL	7.32734	-LOG10(P)	11.0186
qBL10-2	Chr10	Chr10_41689785_41723082	RTM-GWAS	2019JZ	BL	2.57861	-LOG10(P)	3.06573
qBL10-4	Chr10	Chr10_42363130_42382964	RTM-GWAS	2020JZ	BL	3.66009	-LOG10(P)	5.12843
qBL10-7	Chr10	Chr10_45257940_45322107	RTM-GWAS	2019JZ	BL	5.53711	-LOG10(P)	7.72779
qBL10-9	Chr10	Chr10_45257940_45322107	RTM-GWAS	2020JZ	BL	6.71379	-LOG10(P)	10.0462
qBN10-1	Chr10	Chr10_45475505_45622801	RTM-GWAS	2021SQ	BN	5.17469	-LOG10(P)	7.16607
qBN10-11	Chr10	Chr10_45903960_45978214	RTM-GWAS	2020JZ	BN	4.28848	-LOG10(P)	3.45584
qBN10-12	Chr10	Chr10_46210329_46350300	RTM-GWAS	2019JZ	BN	6.0084	-LOG10(P)	8.34155
qBN10-13	Chr10	Chr10_46619092_46741714	RTM-GWAS	2020JZ	BN	2.25655	-LOG10(P)	1.8911
qBN10-15	Chr10	Chr10_40618589_40751041	RTM-GWAS	mean	BN	3.71125	-LOG10(P)	3.7169
qBN10-16	Chr10	Chr10_45257940_45322107	RTM-GWAS	mean	BN	14.864	-LOG10(P)	19.3776
qBN10-17	Chr10	Chr10_46619092_46741714	RTM-GWAS	mean	BN	2.07591	-LOG10(P)	1.61904
qBN10-2	Chr10	Chr10_40298899_40372285	RTM-GWAS	2019JZ	BN	2.24118	-LOG10(P)	2.20073
qBN10-5	Chr10	Chr10_44932726_44963961	RTM-GWAS	2021SQ	BN	3.3702	-LOG10(P)	4.24188
qBN10-6	Chr10	Chr10_45257940_45322107	RTM-GWAS	2020JZ	BN	16.1983	-LOG10(P)	21.0631
qBN10-8	Chr10	Chr10_45257940_45322107	RTM-GWAS	2019SY	BN	5.79244	-LOG10(P)	8.38345
qBIL11-1	Chr11	Chr11_10744281_10779406	RTM-GWAS	2019SY	BIL	5.68154	-LOG10(P)	8.25757
qBIL11-4	Chr11	Chr11_27204658_27215905	RTM-GWAS	2019JZ	BIL	2.37136	-LOG10(P)	2.75291
qBIL11-5	Chr11	Chr11_5247583_5391055	RTM-GWAS	2019SY	BIL	4.86496	-LOG10(P)	6.62059
qBIL11-7	Chr11	Chr11_9363712_9463821	RTM-GWAS	2019SY	BIL	2.82065	-LOG10(P)	2.40766
qBIN11-2	Chr11	Chr11_10744281_10779406	RTM-GWAS	2020JZ	BIN	2.78814	-LOG10(P)	3.65696
qBIN11-4	Chr11	Chr11_11043519_11092389	RTM-GWAS	2019JZ	BIN	5.49809	-LOG10(P)	7.78231
qBIN11-6	Chr11	Chr11_8739403_9363712	RTM-GWAS	2019SY	BIN	2.8727	-LOG10(P)	3.52663
qBIN11-7	Chr11	Chr11_11043519_11092389	RTM-GWAS	mean	BIN	3.7974	-LOG10(P)	5.09805
qBL11-1	Chr11	Chr11_9463821_9585032	RTM-GWAS	2019SY	BL	3.40047	-LOG10(P)	4.01845
qBL11-4	Chr11	Chr11_11043519_11092389	RTM-GWAS	2019JZ	BL	6.24592	-LOG10(P)	9.38212
qBL11-7	Chr11	Chr11_4799982_4886191	RTM-GWAS	2019SY	BL	2.19598	-LOG10(P)	2.14681
qBL11-8	Chr11	Chr11_5235745_5247583	RTM-GWAS	2019SY	BL	4.12897	-LOG10(P)	5.673
qBL11-9	Chr11	Chr11_11043519_11092389	RTM-GWAS	mean	BL	3.53648	-LOG10(P)	4.97466
qBN11-1	Chr11	Chr11_11099081_11229660	RTM-GWAS	2019JZ	BN	3.01297	-LOG10(P)	4.52095
qBN11-3	Chr11	Chr11_11043519_11092389	RTM-GWAS	2020JZ	BN	5.81847	-LOG10(P)	6.09867
qBN11-6	Chr11	Chr11_33014050_33141191	RTM-GWAS	2019SY	BN	2.96351	-LOG10(P)	2.50168
qBN11-7	Chr11	Chr11_9363712_9463821	RTM-GWAS	2019SY	BN	2.81126	-LOG10(P)	3.37617
qBIL12-1	Chr12	Chr12_11732311_11765420	RTM-GWAS	2019JZ	BIL	3.3706	-LOG10(P)	4.97178
qBIL12-2	Chr12	Chr12_39462728_40088920	RTM-GWAS	2019SY	BIL	3.1783	-LOG10(P)	2.90735
qBIN12-1	Chr12	Chr12_5724257_5817926	RTM-GWAS	2019SY	BIN	2.46751	-LOG10(P)	2.83759
qBIN12-2	Chr12	Chr12_6451209_6562075	RTM-GWAS	2019JZ	BIN	2.06159	-LOG10(P)	2.51119
qBN12-1	Chr12	Chr12_10069536_10525519	RTM-GWAS	2019JZ	BN	3.06951	-LOG10(P)	3.69361
qBN12-11	Chr12	Chr12_0_431730	RTM-GWAS	mean	BN	2.35345	-LOG10(P)	1.98784
qBN12-12	Chr12	Chr12_5317874_5475077	RTM-GWAS	mean	BN	8.16305	-LOG10(P)	8.23488
qBN12-2	Chr12	Chr12_14266414_14293030	RTM-GWAS	2019JZ	BN	2.36615	-LOG10(P)	2.26215
qBN12-4	Chr12	Chr12_3114951_3438409	RTM-GWAS	2020JZ	BN	3.32184	-LOG10(P)	3.14581
qBN12-9	Chr12	Chr12_5317874_5475077	RTM-GWAS	2020JZ	BN	6.58572	-LOG10(P)	6.49387
qBIL13-1	Chr13	Chr13_32305849_32420430	RTM-GWAS	mean	BIL	3.5459	-LOG10(P)	4.19287
qBIL13-11	Chr13	Chr13_38258262_38262556	RTM-GWAS	mean	BIL	3.23144	-LOG10(P)	3.67239
qBIL13-12	Chr13	Chr13_38262556_38389319	RTM-GWAS	2020JZ	BIL	7.78205	-LOG10(P)	10.3129
qBIL13-13	Chr13	Chr13_38634338_38775940	RTM-GWAS	2019JZ	BIL	2.63256	-LOG10(P)	7.62149
qBIL13-15	Chr13	Chr13_41863394_41887491	RTM-GWAS	2019SY	BIL	5.28185	-LOG10(P)	6.74657
qBIL13-18	Chr13	Chr13_41863394_41887491	RTM-GWAS	mean	BIL	7.73924	-LOG10(P)	10.3521
qBIL13-19	Chr13	Chr13_5377663_11035424	RTM-GWAS	2020JZ	BIL	3.35931	-LOG10(P)	2.78139
qBIL13-2	Chr13	Chr13_30896618_31169444	RTM-GWAS	2019SY	BIL	3.19941	-LOG10(P)	5.1107
qBIL13-3	Chr13	Chr13_32305849_32420430	RTM-GWAS	2020JZ	BIL	4.14729	-LOG10(P)	5.1048
qBIL13-4	Chr13	Chr13_32802717_32841606	RTM-GWAS	2019JZ	BIL	2.29626	-LOG10(P)	3.45556
qBIL13-5	Chr13	Chr13_34867303_34887683	RTM-GWAS	mean	BIL	2.3656	-LOG10(P)	2.31686
qBIN13-1	Chr13	Chr13_42247555_42286345	RTM-GWAS	2019SY	BIN	2.07663	-LOG10(P)	2.32867
qBIN13-2	Chr13	Chr13_32516242_32593369	RTM-GWAS	2019SY	BIN	3.00848	-LOG10(P)	3.57005
qBL13-1	Chr13	Chr13_42247555_42286345	RTM-GWAS	2020JZ	BL	2.9508	-LOG10(P)	3.85272
qBL13-2	Chr13	Chr13_42247555_42286345	RTM-GWAS	2019SY	BL	3.94514	-LOG10(P)	5.69559
qBL13-3	Chr13	Chr13_24433230_24521312	RTM-GWAS	2019SY	BL	2.69135	-LOG10(P)	2.97485
qBL13-4	Chr13	Chr13_33456837_33591239	RTM-GWAS	2019SY	BL	2.67701	-LOG10(P)	2.76644
qBL13-5	Chr13	Chr13_38004511_38041203	RTM-GWAS	2019SY	BL	2.26489	-LOG10(P)	2.2727
qBL13-6	Chr13	Chr13_41863394_41887491	RTM-GWAS	2019JZ	BL	2.60656	-LOG10(P)	3.84367
qBL13-7	Chr13	Chr13_5377663_11035424	RTM-GWAS	2020JZ	BL	2.44061	-LOG10(P)	2.19881
qBL13-8	Chr13	Chr13_41863394_41887491	RTM-GWAS	mean	BL	3.07013	-LOG10(P)	4.15589
qBN13-1	Chr13	Chr13_15209157_15329859	RTM-GWAS	2019SY	BN	2.56681	-LOG10(P)	2.60402
qBN13-2	Chr13	Chr13_33282444_33411014	RTM-GWAS	2021SQ	BN	3.46003	-LOG10(P)	4.53993
qBN13-3	Chr13	Chr13_33282444_33411014	RTM-GWAS	2019SY	BN	3.61851	-LOG10(P)	4.51355
qBN13-4	Chr13	Chr13_22578182_22623387	RTM-GWAS	2019SY	BN	3.55661	-LOG10(P)	4.62989
qBN13-5	Chr13	Chr13_43521095_43565052	RTM-GWAS	2019SY	BN	4.08248	-LOG10(P)	5.56243
qBIL14-1	Chr14	Chr14_44434940_44546348	RTM-GWAS	2019SY	BIL	3.42836	-LOG10(P)	5.09223
qBIL15-1	Chr15	Chr15_2245980_2326952	RTM-GWAS	2020JZ	BIL	2.52136	-LOG10(P)	2.31725
qBIL15-2	Chr15	Chr15_26097671_26139455	RTM-GWAS	2020JZ	BIL	2.61388	-LOG10(P)	2.53595
qBL15-1	Chr15	Chr15_50863798_51755476	RTM-GWAS	mean	BL	2.5586	-LOG10(P)	3.26064
qBN15-1	Chr15	Chr15_19028240_19103507	RTM-GWAS	2019SY	BN	2.43394	-LOG10(P)	1.76368
qBN16-1	Chr16	Chr16_6187885_6289490	RTM-GWAS	2020JZ	BN	2.85654	-LOG10(P)	2.46482
qBIL17-1	Chr17	Chr17_815594_909709	RTM-GWAS	2020JZ	BIL	2.27006	-LOG10(P)	2.02962
qBN17-1	Chr17	Chr17_4810780_4913578	RTM-GWAS	2019JZ	BN	3.22678	-LOG10(P)	3.47762
qBIL18-1	Chr18	Chr18_2842076_2929836	RTM-GWAS	mean	BIL	2.15011	-LOG10(P)	2.0055
qBIL18-3	Chr18	Chr18_5713591_5884422	RTM-GWAS	2019JZ	BIL	2.22158	-LOG10(P)	2.51541
qBIL18-4	Chr18	Chr18_7604153_7634811	RTM-GWAS	2019SY	BIL	2.46169	-LOG10(P)	2.13259
qBIN18-1	Chr18	Chr18_21749778_21820419	RTM-GWAS	2019JZ	BIN	2.87627	-LOG10(P)	3.87188
qBL18-1	Chr18	Chr18_11817988_11861181	RTM-GWAS	2019JZ	BL	2.61937	-LOG10(P)	3.52064
qBL18-2	Chr18	Chr18_11817988_11861181	RTM-GWAS	2020JZ	BL	2.63769	-LOG10(P)	3.55918
qBL18-3	Chr18	Chr18_12077491_14388856	RTM-GWAS	mean	BL	2.52219	-LOG10(P)	3.30725
qBIN19-1	Chr19	Chr19_34748403_34806573	RTM-GWAS	2019SY	BIN	3.07653	-LOG10(P)	3.90829
qBIN19-2	Chr19	Chr19_48554451_48653427	RTM-GWAS	2019SY	BIN	3.97744	-LOG10(P)	4.30967
qBIN19-6	Chr19	Chr19_49687333_49873683	RTM-GWAS	2020JZ	BIN	3.04224	-LOG10(P)	4.12502
qBIN19-8	Chr19	Chr19_47225028_47307606	RTM-GWAS	mean	BIN	2.36303	-LOG10(P)	2.00643
qBL19-1	Chr19	Chr19_45947947_46285255	RTM-GWAS	2020JZ	BL	2.33349	-LOG10(P)	2.12938
qBN19-10	Chr19	Chr19_8827028_8835414	RTM-GWAS	2019SY	BN	3.09995	-LOG10(P)	3.59645
qBN19-3	Chr19	Chr19_13470851_13516105	RTM-GWAS	2019JZ	BN	3.67189	-LOG10(P)	3.90692
qBN19-4	Chr19	Chr19_37416630_37729056	RTM-GWAS	2019JZ	BN	4.07889	-LOG10(P)	5.12359
qBN19-5	Chr19	Chr19_37798810_38012446	RTM-GWAS	2021SQ	BN	2.40869	-LOG10(P)	3.28982
qBN19-8	Chr19	Chr19_48554451_48653427	RTM-GWAS	2020JZ	BN	2.75573	-LOG10(P)	1.94879
qBIL20-1	Chr20	Chr20_44775256_44985343	RTM-GWAS	2019JZ	BIL	3.1371	-LOG10(P)	3.76961
qBL20-1	Chr20	Chr20_2157018_2191586	RTM-GWAS	2020JZ	BL	3.02834	-LOG10(P)	3.81462
qBN20-1	Chr20	Chr20_44499666_44636843	RTM-GWAS	2019SY	BN	2.76886	-LOG10(P)	2.89822
qBN03-3	Chr03	Chr03_36518347_37116685	TASSEL	2021SQ	BN	3.89211	-LOG10(P)	6.091
qBIN10-4	Chr10	Chr10_43395294_44219115	TASSEL	2020JZ	BIN	4.27841	-LOG10(P)	6.453
qBIN10-7	Chr10	Chr10_45097978_45697530	TASSEL	2020JZ	BIN	4.57558	-LOG10(P)	6.877
qBL10-14	Chr10	Chr10_43395294_45658686	TASSEL	mean	BL	4.78829	-LOG10(P)	7.201
qBL10-3	Chr10	Chr10_42222333_44104943	TASSEL	2020JZ	BL	4.10474	-LOG10(P)	6.458
qBN10-18	Chr10	Chr10_45050047_45697530	TASSEL	mean	BN	5.05846	-LOG10(P)	7.563
qBN10-4	Chr10	Chr10_44874629_46985577	TASSEL	2020JZ	BN	4.99	-LOG10(P)	7.486
qBL11-3	Chr11	Chr11_10609377_11279201	TASSEL	2019JZ	BL	4.40468	-LOG10(P)	6.717
qBN12-13	Chr12	Chr12_3633162_6216535	TASSEL	mean	BN	5.39966	-LOG10(P)	7.18
qBN12-5	Chr12	Chr12_3114951_3481585	TASSEL	2020JZ	BN	3.99835	-LOG10(P)	6.068
qBN12-8	Chr12	Chr12_5247863_5475077	TASSEL	2020JZ	BN	4.03133	-LOG10(P)	5.327
qBIL13-7	Chr13	Chr13_37360709_39002308	TASSEL	2020JZ	BIL	4.72844	-LOG10(P)	7.145
qBIL13-9	Chr13	Chr13_37736159_38553518	TASSEL	mean	BIL	3.90497	-LOG10(P)	5.934
qBN19-1	Chr19	Chr19_13177711_13257579	TASSEL	2020JZ	BN	4.11027	-LOG10(P)	5.434
qBN19-18	Chr19	Chr19_13177711_13516105	TASSEL	mean	BN	5.10711	-LOG10(P)	6.778
qBN19-19	Chr19	Chr19_13516105_16453863	TASSEL	mean	BN	4.7472	-LOG10(P)	6.285
qBN19-20	Chr19	Chr19_16453863_16845579	TASSEL	mean	BN	4.92172	-LOG10(P)	6.524

## Sheet: SupplementaryTable S2
Supplementary Table S2. The significant site of EMMAX. The significance level of Manhattan was set to -lg(1/m), where m is the marker number.
SNP	Chromosome	Position	Pvalue	-LOG10(P)	Trait
Chr02_20751894	Chr02	20751894	8.1591e-05	4.08836	BIL.JZ.2019.Mean
Chr13_38110185	Chr13	38110185	0.00013383	3.87345	BIL.JZ.2019.Mean
Chr13_38237259	Chr13	38237259	0.00010165	3.99289	BIL.JZ.2019.Mean
Chr13_38260409	Chr13	38260409	1.792e-05	4.74666	BIL.JZ.2019.Mean
Chr13_38281813	Chr13	38281813	3.2678e-05	4.48574	BIL.JZ.2019.Mean
Chr13_38302980	Chr13	38302980	4.3722e-05	4.3593	BIL.JZ.2019.Mean
Chr13_38338949	Chr13	38338949	2.933e-05	4.53269	BIL.JZ.2019.Mean
Chr13_38381163	Chr13	38381163	3.0504e-05	4.51564	BIL.JZ.2019.Mean
Chr13_38448769	Chr13	38448769	2.2831e-05	4.64148	BIL.JZ.2019.Mean
Chr13_38530869	Chr13	38530869	1.0926e-05	4.96154	BIL.JZ.2019.Mean
Chr13_38580724	Chr13	38580724	1.5321e-05	4.81471	BIL.JZ.2019.Mean
Chr13_38615781	Chr13	38615781	1.272e-05	4.89551	BIL.JZ.2019.Mean
Chr13_38625502	Chr13	38625502	1.3601e-05	4.86643	BIL.JZ.2019.Mean
Chr13_38630856	Chr13	38630856	1.2641e-05	4.89822	BIL.JZ.2019.Mean
Chr13_38688834	Chr13	38688834	1.3619e-05	4.86585	BIL.JZ.2019.Mean
Chr13_38750474	Chr13	38750474	2.3663e-05	4.62593	BIL.JZ.2019.Mean
Chr13_38762669	Chr13	38762669	3.634e-05	4.43962	BIL.JZ.2019.Mean
Chr13_38771830	Chr13	38771830	6.4678e-05	4.18924	BIL.JZ.2019.Mean
Chr13_38832864	Chr13	38832864	4.8309e-05	4.31597	BIL.JZ.2019.Mean
Chr13_37371640	Chr13	37371640	0.0001536	3.81361	BIL.JZ.2020.Mean
Chr13_37487965	Chr13	37487965	0.00013098	3.8828	BIL.JZ.2020.Mean
Chr13_37561425	Chr13	37561425	8.9992e-05	4.0458	BIL.JZ.2020.Mean
Chr13_37619259	Chr13	37619259	4.5323e-05	4.34368	BIL.JZ.2020.Mean
Chr13_37689198	Chr13	37689198	2.2109e-05	4.65543	BIL.JZ.2020.Mean
Chr13_37762530	Chr13	37762530	1.878e-05	4.7263	BIL.JZ.2020.Mean
Chr13_37817950	Chr13	37817950	2.4438e-05	4.61193	BIL.JZ.2020.Mean
Chr13_37848400	Chr13	37848400	6.7486e-05	4.17079	BIL.JZ.2020.Mean
Chr13_37855354	Chr13	37855354	3.1573e-05	4.50068	BIL.JZ.2020.Mean
Chr13_37880553	Chr13	37880553	1.766e-05	4.75301	BIL.JZ.2020.Mean
Chr13_37902835	Chr13	37902835	8.5477e-06	5.06815	BIL.JZ.2020.Mean
Chr13_37954991	Chr13	37954991	5.7626e-06	5.23938	BIL.JZ.2020.Mean
Chr13_38022857	Chr13	38022857	1.0909e-05	4.96222	BIL.JZ.2020.Mean
Chr13_38054327	Chr13	38054327	3.5593e-06	5.44864	BIL.JZ.2020.Mean
Chr13_38078532	Chr13	38078532	4.4787e-06	5.34885	BIL.JZ.2020.Mean
Chr13_38093380	Chr13	38093380	7.15e-06	5.14569	BIL.JZ.2020.Mean
Chr13_38110185	Chr13	38110185	1.1484e-05	4.93991	BIL.JZ.2020.Mean
Chr13_38169740	Chr13	38169740	5.1694e-05	4.28656	BIL.JZ.2020.Mean
Chr13_38237259	Chr13	38237259	2.2262e-05	4.65244	BIL.JZ.2020.Mean
Chr13_38260409	Chr13	38260409	3.5056e-06	5.45524	BIL.JZ.2020.Mean
Chr13_38281813	Chr13	38281813	6.094e-06	5.2151	BIL.JZ.2020.Mean
Chr13_38302980	Chr13	38302980	3.1479e-06	5.50198	BIL.JZ.2020.Mean
Chr13_38338949	Chr13	38338949	2.3085e-06	5.63667	BIL.JZ.2020.Mean
Chr13_38381163	Chr13	38381163	8.5884e-06	5.06609	BIL.JZ.2020.Mean
Chr13_38448769	Chr13	38448769	7.9245e-06	5.10103	BIL.JZ.2020.Mean
Chr13_38530869	Chr13	38530869	3.4093e-06	5.46733	BIL.JZ.2020.Mean
Chr13_38580724	Chr13	38580724	8.256e-06	5.08323	BIL.JZ.2020.Mean
Chr13_38615781	Chr13	38615781	2.0831e-05	4.68129	BIL.JZ.2020.Mean
Chr13_38625502	Chr13	38625502	1.8392e-05	4.73537	BIL.JZ.2020.Mean
Chr13_38630856	Chr13	38630856	1.7507e-05	4.75679	BIL.JZ.2020.Mean
Chr13_38688834	Chr13	38688834	1.4784e-05	4.83021	BIL.JZ.2020.Mean
Chr13_38750474	Chr13	38750474	1.5104e-05	4.82091	BIL.JZ.2020.Mean
Chr13_38762669	Chr13	38762669	2.4335e-05	4.61377	BIL.JZ.2020.Mean
Chr13_38771830	Chr13	38771830	2.7536e-05	4.5601	BIL.JZ.2020.Mean
Chr13_38832864	Chr13	38832864	2.6094e-05	4.58346	BIL.JZ.2020.Mean
Chr11_10973951	Chr11	10973951	0.00015182	3.81867	BIL.SY.2019.Mean
Chr13_37880553	Chr13	37880553	9.6694e-05	4.0146	BIL_mean
Chr13_37902835	Chr13	37902835	2.6566e-05	4.57567	BIL_mean
Chr13_37954991	Chr13	37954991	1.1499e-05	4.93934	BIL_mean
Chr13_38022857	Chr13	38022857	2.0052e-05	4.69784	BIL_mean
Chr13_38054327	Chr13	38054327	1.7222e-05	4.76392	BIL_mean
Chr13_38078532	Chr13	38078532	2.5235e-05	4.598	BIL_mean
Chr13_38093380	Chr13	38093380	1.7205e-05	4.76435	BIL_mean
Chr13_38110185	Chr13	38110185	1.2571e-05	4.90063	BIL_mean
Chr13_38169740	Chr13	38169740	4.5481e-05	4.34217	BIL_mean
Chr13_38237259	Chr13	38237259	1.7397e-05	4.75953	BIL_mean
Chr13_38260409	Chr13	38260409	2.2594e-06	5.64601	BIL_mean
Chr13_38281813	Chr13	38281813	5.2933e-06	5.27627	BIL_mean
Chr13_38302980	Chr13	38302980	4.0804e-06	5.3893	BIL_mean
Chr13_38338949	Chr13	38338949	2.4874e-06	5.60425	BIL_mean
Chr13_38381163	Chr13	38381163	1.4138e-05	4.84961	BIL_mean
Chr13_38448769	Chr13	38448769	1.1401e-05	4.94306	BIL_mean
Chr13_38530869	Chr13	38530869	5.1169e-06	5.29099	BIL_mean
Chr13_38580724	Chr13	38580724	9.4768e-06	5.02334	BIL_mean
Chr13_38615781	Chr13	38615781	1.3016e-05	4.88552	BIL_mean
Chr13_38625502	Chr13	38625502	1.2423e-05	4.90577	BIL_mean
Chr13_38630856	Chr13	38630856	1.1955e-05	4.92245	BIL_mean
Chr13_38688834	Chr13	38688834	1.0316e-05	4.98649	BIL_mean
Chr13_38750474	Chr13	38750474	1.5002e-05	4.82385	BIL_mean
Chr13_38762669	Chr13	38762669	2.398e-05	4.62015	BIL_mean
Chr13_38771830	Chr13	38771830	3.5468e-05	4.45016	BIL_mean
Chr13_38832864	Chr13	38832864	2.6386e-05	4.57863	BIL_mean
Chr13_41776850	Chr13	41776850	7.2489e-05	4.13973	BIL_mean
Chr13_41844979	Chr13	41844979	7.459e-05	4.12732	BIL_mean
Chr13_41875442	Chr13	41875442	4.09e-05	4.38828	BIL_mean
Chr13_41903523	Chr13	41903523	6.9625e-05	4.15723	BIL_mean
Chr13_42262576	Chr13	42262576	0.00010891	3.96293	BIL_mean
Chr13_42365986	Chr13	42365986	0.0001252	3.9024	BIL_mean
Chr10_43621450	Chr10	43621450	0.00014524	3.83791	BIN.JZ.2019.Mean
Chr10_43832002	Chr10	43832002	0.00013697	3.86337	BIN.JZ.2019.Mean
Chr10_45290023	Chr10	45290023	0.00010784	3.96722	BIN.JZ.2019.Mean
Chr10_45348087	Chr10	45348087	0.000158	3.80134	BIN.JZ.2019.Mean
Chr10_45396687	Chr10	45396687	0.00010564	3.97617	BIN.JZ.2019.Mean
Chr10_45447406	Chr10	45447406	0.00012936	3.8882	BIN.JZ.2019.Mean
Chr11_10901729	Chr11	10901729	6.2006e-05	4.20757	BIN.JZ.2019.Mean
Chr11_10973951	Chr11	10973951	5.3475e-05	4.27185	BIN.JZ.2019.Mean
Chr11_11067954	Chr11	11067954	1.4942e-05	4.82559	BIN.JZ.2019.Mean
Chr10_43584039	Chr10	43584039	0.00013765	3.86122	BIN.JZ.2020.Mean
Chr10_43621450	Chr10	43621450	1.5249e-05	4.81676	BIN.JZ.2020.Mean
Chr10_43659869	Chr10	43659869	5.2003e-05	4.28397	BIN.JZ.2020.Mean
Chr10_43680899	Chr10	43680899	0.00010784	3.96722	BIN.JZ.2020.Mean
Chr10_43718644	Chr10	43718644	0.00012771	3.89378	BIN.JZ.2020.Mean
Chr10_43766447	Chr10	43766447	1.0956e-05	4.96035	BIN.JZ.2020.Mean
Chr10_43832002	Chr10	43832002	7.4631e-06	5.12708	BIN.JZ.2020.Mean
Chr10_43927644	Chr10	43927644	1.2218e-05	4.913	BIN.JZ.2020.Mean
Chr10_44054801	Chr10	44054801	2.0103e-05	4.69674	BIN.JZ.2020.Mean
Chr10_44162029	Chr10	44162029	3.3605e-05	4.4736	BIN.JZ.2020.Mean
Chr10_44283612	Chr10	44283612	4.0924e-05	4.38802	BIN.JZ.2020.Mean
Chr10_44417563	Chr10	44417563	4.7955e-05	4.31917	BIN.JZ.2020.Mean
Chr10_44514646	Chr10	44514646	9.8442e-05	4.00682	BIN.JZ.2020.Mean
Chr10_45009935	Chr10	45009935	0.00014712	3.83233	BIN.JZ.2020.Mean
Chr10_45054023	Chr10	45054023	2.9169e-05	4.53508	BIN.JZ.2020.Mean
Chr10_45066748	Chr10	45066748	2.3084e-05	4.63669	BIN.JZ.2020.Mean
Chr10_45086737	Chr10	45086737	4.5662e-05	4.34045	BIN.JZ.2020.Mean
Chr10_45109048	Chr10	45109048	2.0959e-05	4.67863	BIN.JZ.2020.Mean
Chr10_45151151	Chr10	45151151	3.9809e-05	4.40002	BIN.JZ.2020.Mean
Chr10_45187767	Chr10	45187767	5.4681e-05	4.26216	BIN.JZ.2020.Mean
Chr10_45201483	Chr10	45201483	4.7909e-05	4.31958	BIN.JZ.2020.Mean
Chr10_45226405	Chr10	45226405	2.328e-05	4.63302	BIN.JZ.2020.Mean
Chr10_45250567	Chr10	45250567	2.1272e-05	4.67219	BIN.JZ.2020.Mean
Chr10_45290023	Chr10	45290023	5.6954e-07	6.24448	BIN.JZ.2020.Mean
Chr10_45348087	Chr10	45348087	1.9503e-06	5.7099	BIN.JZ.2020.Mean
Chr10_45396687	Chr10	45396687	1.2711e-06	5.89582	BIN.JZ.2020.Mean
Chr10_45447406	Chr10	45447406	1.485e-06	5.82827	BIN.JZ.2020.Mean
Chr10_45489009	Chr10	45489009	3.9032e-06	5.40858	BIN.JZ.2020.Mean
Chr10_45504648	Chr10	45504648	1.8597e-06	5.73056	BIN.JZ.2020.Mean
Chr10_45509065	Chr10	45509065	1.3149e-06	5.88111	BIN.JZ.2020.Mean
Chr10_45526042	Chr10	45526042	5.316e-06	5.27442	BIN.JZ.2020.Mean
Chr10_45581769	Chr10	45581769	7.9025e-06	5.10224	BIN.JZ.2020.Mean
Chr10_45640743	Chr10	45640743	6.3112e-06	5.19989	BIN.JZ.2020.Mean
Chr10_45678108	Chr10	45678108	8.8406e-06	5.05352	BIN.JZ.2020.Mean
Chr10_45765743	Chr10	45765743	1.3256e-05	4.87759	BIN.JZ.2020.Mean
Chr10_45866045	Chr10	45866045	3.4342e-05	4.46417	BIN.JZ.2020.Mean
Chr10_45901046	Chr10	45901046	4.5467e-05	4.3423	BIN.JZ.2020.Mean
Chr10_45941087	Chr10	45941087	4.7259e-05	4.32552	BIN.JZ.2020.Mean
Chr10_45982577	Chr10	45982577	1.5724e-05	4.80344	BIN.JZ.2020.Mean
Chr10_46020160	Chr10	46020160	1.1307e-05	4.94665	BIN.JZ.2020.Mean
Chr10_46062701	Chr10	46062701	1.3931e-05	4.85602	BIN.JZ.2020.Mean
Chr10_46084617	Chr10	46084617	2.4337e-05	4.61373	BIN.JZ.2020.Mean
Chr10_46100144	Chr10	46100144	7.6484e-05	4.11643	BIN.JZ.2020.Mean
Chr10_46129586	Chr10	46129586	9.4556e-05	4.02431	BIN.JZ.2020.Mean
Chr10_46595798	Chr10	46595798	8.3354e-05	4.07907	BIN.JZ.2020.Mean
Chr10_46680403	Chr10	46680403	6.4843e-05	4.18814	BIN.JZ.2020.Mean
Chr10_46747891	Chr10	46747891	7.2613e-05	4.13899	BIN.JZ.2020.Mean
Chr10_46768006	Chr10	46768006	7.8018e-05	4.10781	BIN.JZ.2020.Mean
Chr10_46796141	Chr10	46796141	0.00011337	3.9455	BIN.JZ.2020.Mean
Chr19_49352029	Chr19	49352029	2.9836e-05	4.52526	BIN.JZ.2020.Mean
Chr19_49529711	Chr19	49529711	2.2871e-05	4.64071	BIN.JZ.2020.Mean
Chr19_49780508	Chr19	49780508	2.1756e-05	4.66242	BIN.JZ.2020.Mean
Chr19_49922862	Chr19	49922862	3.0652e-05	4.51354	BIN.JZ.2020.Mean
Chr19_49980997	Chr19	49980997	4.4623e-05	4.35044	BIN.JZ.2020.Mean
Chr19_50365449	Chr19	50365449	3.5527e-05	4.44944	BIN.JZ.2020.Mean
Chr19_49352029	Chr19	49352029	9.1213e-05	4.03994	BIN.SY.2019.Mean
Chr19_49529711	Chr19	49529711	0.00011596	3.93569	BIN.SY.2019.Mean
Chr19_49780508	Chr19	49780508	0.00014787	3.83012	BIN.SY.2019.Mean
Chr19_49922862	Chr19	49922862	0.00016032	3.79501	BIN.SY.2019.Mean
Chr10_43621450	Chr10	43621450	4.3611e-05	4.3604	BIN_mean
Chr10_43659869	Chr10	43659869	0.00015328	3.81451	BIN_mean
Chr10_43766447	Chr10	43766447	4.4491e-05	4.35173	BIN_mean
Chr10_43832002	Chr10	43832002	3.4863e-05	4.45764	BIN_mean
Chr10_43927644	Chr10	43927644	5.8255e-05	4.23467	BIN_mean
Chr10_44054801	Chr10	44054801	9.0546e-05	4.04313	BIN_mean
Chr10_44162029	Chr10	44162029	0.00013985	3.85434	BIN_mean
Chr10_45109048	Chr10	45109048	0.00011011	3.95817	BIN_mean
Chr10_45250567	Chr10	45250567	0.00016241	3.78939	BIN_mean
Chr10_45290023	Chr10	45290023	2.3386e-05	4.63104	BIN_mean
Chr10_45348087	Chr10	45348087	5.983e-05	4.22308	BIN_mean
Chr10_45396687	Chr10	45396687	3.691e-05	4.43286	BIN_mean
Chr10_45447406	Chr10	45447406	4.2147e-05	4.37523	BIN_mean
Chr10_45489009	Chr10	45489009	0.00011655	3.93349	BIN_mean
Chr10_45504648	Chr10	45504648	6.3542e-05	4.19694	BIN_mean
Chr10_45509065	Chr10	45509065	4.6104e-05	4.33626	BIN_mean
Chr10_45526042	Chr10	45526042	0.00014251	3.84615	BIN_mean
Chr10_46747891	Chr10	46747891	0.00013622	3.86576	BIN_mean
Chr10_46768006	Chr10	46768006	0.00013984	3.85437	BIN_mean
Chr19_49352029	Chr19	49352029	0.00011084	3.9553	BIN_mean
Chr19_49529711	Chr19	49529711	0.00013	3.88606	BIN_mean
Chr19_49780508	Chr19	49780508	0.00015515	3.80925	BIN_mean
Chr10_45290023	Chr10	45290023	0.00015005	3.82376	BL.JZ.2019.Mean
Chr11_10806129	Chr11	10806129	0.00011521	3.93851	BL.JZ.2019.Mean
Chr11_10842388	Chr11	10842388	4.4762e-05	4.34909	BL.JZ.2019.Mean
Chr11_10875499	Chr11	10875499	6.7807e-05	4.16873	BL.JZ.2019.Mean
Chr11_10901729	Chr11	10901729	6.1534e-05	4.21088	BL.JZ.2019.Mean
Chr11_10973951	Chr11	10973951	4.4092e-05	4.35564	BL.JZ.2019.Mean
Chr11_11067954	Chr11	11067954	8.5582e-06	5.06762	BL.JZ.2019.Mean
Chr10_43522772	Chr10	43522772	8.4361e-05	4.07386	BL.JZ.2020.Mean
Chr10_43562493	Chr10	43562493	3.3817e-05	4.47086	BL.JZ.2020.Mean
Chr10_43584039	Chr10	43584039	3.3817e-05	4.47086	BL.JZ.2020.Mean
Chr10_43621450	Chr10	43621450	1.4683e-05	4.83319	BL.JZ.2020.Mean
Chr10_43659869	Chr10	43659869	5.0874e-05	4.2935	BL.JZ.2020.Mean
Chr10_43680899	Chr10	43680899	9.6851e-05	4.0139	BL.JZ.2020.Mean
Chr10_43705153	Chr10	43705153	0.00013393	3.87312	BL.JZ.2020.Mean
Chr10_43718644	Chr10	43718644	0.00011749	3.93	BL.JZ.2020.Mean
Chr10_43766447	Chr10	43766447	1.5878e-05	4.7992	BL.JZ.2020.Mean
Chr10_43832002	Chr10	43832002	1.0785e-05	4.96718	BL.JZ.2020.Mean
Chr10_43927644	Chr10	43927644	1.2725e-05	4.89534	BL.JZ.2020.Mean
Chr10_44054801	Chr10	44054801	2.2506e-05	4.6477	BL.JZ.2020.Mean
Chr10_44162029	Chr10	44162029	3.0952e-05	4.50931	BL.JZ.2020.Mean
Chr10_44283612	Chr10	44283612	5.3513e-05	4.27154	BL.JZ.2020.Mean
Chr10_44417563	Chr10	44417563	6.0226e-05	4.22022	BL.JZ.2020.Mean
Chr10_44514646	Chr10	44514646	0.00012455	3.90466	BL.JZ.2020.Mean
Chr10_44545618	Chr10	44545618	0.00014389	3.84197	BL.JZ.2020.Mean
Chr10_45054023	Chr10	45054023	3.949e-05	4.40351	BL.JZ.2020.Mean
Chr10_45066748	Chr10	45066748	3.3981e-05	4.46876	BL.JZ.2020.Mean
Chr10_45086737	Chr10	45086737	5.5137e-05	4.25856	BL.JZ.2020.Mean
Chr10_45109048	Chr10	45109048	4.8196e-05	4.31699	BL.JZ.2020.Mean
Chr10_45151151	Chr10	45151151	8.0191e-05	4.09587	BL.JZ.2020.Mean
Chr10_45187767	Chr10	45187767	0.00011967	3.92201	BL.JZ.2020.Mean
Chr10_45201483	Chr10	45201483	0.00013676	3.86404	BL.JZ.2020.Mean
Chr10_45226405	Chr10	45226405	7.2239e-05	4.14123	BL.JZ.2020.Mean
Chr10_45250567	Chr10	45250567	6.5129e-05	4.18623	BL.JZ.2020.Mean
Chr10_45290023	Chr10	45290023	6.09e-06	5.21538	BL.JZ.2020.Mean
Chr10_45348087	Chr10	45348087	3.9754e-05	4.40062	BL.JZ.2020.Mean
Chr10_45396687	Chr10	45396687	2.992e-05	4.52404	BL.JZ.2020.Mean
Chr10_45447406	Chr10	45447406	3.967e-05	4.40154	BL.JZ.2020.Mean
Chr10_45489009	Chr10	45489009	7.8414e-05	4.10561	BL.JZ.2020.Mean
Chr10_45504648	Chr10	45504648	4.0973e-05	4.3875	BL.JZ.2020.Mean
Chr10_45509065	Chr10	45509065	3.2384e-05	4.48967	BL.JZ.2020.Mean
Chr10_45526042	Chr10	45526042	6.0593e-05	4.21758	BL.JZ.2020.Mean
Chr10_45581769	Chr10	45581769	0.00011897	3.92456	BL.JZ.2020.Mean
Chr10_46062701	Chr10	46062701	0.0001466	3.83387	BL.JZ.2020.Mean
Chr19_49529711	Chr19	49529711	0.00015987	3.79623	BL.JZ.2020.Mean
Chr19_49780508	Chr19	49780508	0.00013613	3.86605	BL.JZ.2020.Mean
Chr10_43621450	Chr10	43621450	4.9213e-05	4.30792	BL_mean
Chr10_43659869	Chr10	43659869	0.0001408	3.8514	BL_mean
Chr10_43766447	Chr10	43766447	2.3567e-05	4.6277	BL_mean
Chr10_43832002	Chr10	43832002	1.5403e-05	4.81239	BL_mean
Chr10_43927644	Chr10	43927644	1.5622e-05	4.80626	BL_mean
Chr10_44054801	Chr10	44054801	2.2885e-05	4.64045	BL_mean
Chr10_44162029	Chr10	44162029	2.9149e-05	4.53538	BL_mean
Chr10_44283612	Chr10	44283612	5.358e-05	4.271	BL_mean
Chr10_44417563	Chr10	44417563	5.0645e-05	4.29546	BL_mean
Chr10_44514646	Chr10	44514646	9.6353e-05	4.01613	BL_mean
Chr10_44545618	Chr10	44545618	7.8483e-05	4.10522	BL_mean
Chr10_44566068	Chr10	44566068	0.00014724	3.83197	BL_mean
Chr10_45009935	Chr10	45009935	7.6598e-05	4.11578	BL_mean
Chr10_45054023	Chr10	45054023	5.5317e-05	4.25714	BL_mean
Chr10_45066748	Chr10	45066748	6.0563e-05	4.21779	BL_mean
Chr10_45086737	Chr10	45086737	6.4371e-05	4.19131	BL_mean
Chr10_45109048	Chr10	45109048	3.4819e-05	4.45818	BL_mean
Chr10_45151151	Chr10	45151151	7.7478e-05	4.11082	BL_mean
Chr10_45187767	Chr10	45187767	0.00015514	3.80928	BL_mean
Chr10_45201483	Chr10	45201483	9.5796e-05	4.01865	BL_mean
Chr10_45226405	Chr10	45226405	4.0586e-05	4.39162	BL_mean
Chr10_45250567	Chr10	45250567	4.079e-05	4.38945	BL_mean
Chr10_45290023	Chr10	45290023	2.4479e-06	5.61121	BL_mean
Chr10_45348087	Chr10	45348087	2.5321e-05	4.59652	BL_mean
Chr10_45396687	Chr10	45396687	1.8267e-05	4.73833	BL_mean
Chr10_45447406	Chr10	45447406	2.1628e-05	4.66498	BL_mean
Chr10_45489009	Chr10	45489009	5.0213e-05	4.29918	BL_mean
Chr10_45504648	Chr10	45504648	3.0864e-05	4.51055	BL_mean
Chr10_45509065	Chr10	45509065	2.075e-05	4.68298	BL_mean
Chr10_45526042	Chr10	45526042	9.8917e-05	4.00473	BL_mean
Chr10_45581769	Chr10	45581769	0.00012646	3.89805	BL_mean
Chr10_45640743	Chr10	45640743	0.00014781	3.8303	BL_mean
Chr10_46062701	Chr10	46062701	9.3833e-05	4.02764	BL_mean
Chr10_46084617	Chr10	46084617	0.00015408	3.81225	BL_mean
Chr07_35795718	Chr07	35795718	0.00012523	3.90229	BN.JZ.2019.Mean
Chr10_46062701	Chr10	46062701	0.00013268	3.87719	BN.JZ.2019.Mean
Chr10_46100144	Chr10	46100144	0.00012091	3.91754	BN.JZ.2019.Mean
Chr10_46129586	Chr10	46129586	9.3965e-05	4.02703	BN.JZ.2019.Mean
Chr10_46183214	Chr10	46183214	8.8268e-05	4.0542	BN.JZ.2019.Mean
Chr10_46280314	Chr10	46280314	9.8328e-05	4.00732	BN.JZ.2019.Mean
Chr10_46386692	Chr10	46386692	0.00011722	3.931	BN.JZ.2019.Mean
Chr10_46444538	Chr10	46444538	0.00011722	3.931	BN.JZ.2019.Mean
Chr10_44054801	Chr10	44054801	0.00014973	3.82469	BN.JZ.2020.Mean
Chr10_44162029	Chr10	44162029	8.5179e-05	4.06967	BN.JZ.2020.Mean
Chr10_44283612	Chr10	44283612	7.0221e-05	4.15353	BN.JZ.2020.Mean
Chr10_44417563	Chr10	44417563	8.2157e-05	4.08536	BN.JZ.2020.Mean
Chr10_44514646	Chr10	44514646	6.3071e-05	4.20017	BN.JZ.2020.Mean
Chr10_44545618	Chr10	44545618	5.5825e-05	4.25317	BN.JZ.2020.Mean
Chr10_44566068	Chr10	44566068	9.8384e-05	4.00708	BN.JZ.2020.Mean
Chr10_44702469	Chr10	44702469	4.9448e-05	4.30585	BN.JZ.2020.Mean
Chr10_44848196	Chr10	44848196	3.7425e-05	4.42684	BN.JZ.2020.Mean
Chr10_44948343	Chr10	44948343	0.00010142	3.99388	BN.JZ.2020.Mean
Chr10_44966892	Chr10	44966892	6.3628e-05	4.19635	BN.JZ.2020.Mean
Chr10_45009935	Chr10	45009935	4.6315e-05	4.33428	BN.JZ.2020.Mean
Chr10_45054023	Chr10	45054023	2.7465e-06	5.56122	BN.JZ.2020.Mean
Chr10_45066748	Chr10	45066748	5.7028e-06	5.24391	BN.JZ.2020.Mean
Chr10_45086737	Chr10	45086737	2.3779e-06	5.62381	BN.JZ.2020.Mean
Chr10_45109048	Chr10	45109048	1.9907e-06	5.70099	BN.JZ.2020.Mean
Chr10_45151151	Chr10	45151151	2.1115e-06	5.67541	BN.JZ.2020.Mean
Chr10_45187767	Chr10	45187767	2.5806e-06	5.58828	BN.JZ.2020.Mean
Chr10_45201483	Chr10	45201483	3.6054e-06	5.44305	BN.JZ.2020.Mean
Chr10_45226405	Chr10	45226405	1.383e-06	5.85918	BN.JZ.2020.Mean
Chr10_45250567	Chr10	45250567	1.3115e-06	5.88223	BN.JZ.2020.Mean
Chr10_45290023	Chr10	45290023	3.5888e-07	6.44505	BN.JZ.2020.Mean
Chr10_45348087	Chr10	45348087	5.8229e-07	6.23486	BN.JZ.2020.Mean
Chr10_45396687	Chr10	45396687	6.584e-07	6.18151	BN.JZ.2020.Mean
Chr10_45447406	Chr10	45447406	2.5291e-06	5.59703	BN.JZ.2020.Mean
Chr10_45489009	Chr10	45489009	4.5096e-06	5.34586	BN.JZ.2020.Mean
Chr10_45504648	Chr10	45504648	3.6206e-06	5.44122	BN.JZ.2020.Mean
Chr10_45509065	Chr10	45509065	3.9308e-06	5.40552	BN.JZ.2020.Mean
Chr10_45526042	Chr10	45526042	7.5417e-06	5.12253	BN.JZ.2020.Mean
Chr10_45581769	Chr10	45581769	1.2148e-05	4.9155	BN.JZ.2020.Mean
Chr10_45640743	Chr10	45640743	5.5655e-06	5.2545	BN.JZ.2020.Mean
Chr10_45678108	Chr10	45678108	5.2373e-06	5.28089	BN.JZ.2020.Mean
Chr10_45765743	Chr10	45765743	1.1584e-05	4.93614	BN.JZ.2020.Mean
Chr10_45866045	Chr10	45866045	4.259e-05	4.37069	BN.JZ.2020.Mean
Chr10_45901046	Chr10	45901046	6.2937e-05	4.20109	BN.JZ.2020.Mean
Chr10_45941087	Chr10	45941087	5.4812e-05	4.26112	BN.JZ.2020.Mean
Chr10_45982577	Chr10	45982577	2.353e-05	4.62838	BN.JZ.2020.Mean
Chr10_46020160	Chr10	46020160	9.6697e-06	5.01459	BN.JZ.2020.Mean
Chr10_46062701	Chr10	46062701	1.0998e-05	4.95869	BN.JZ.2020.Mean
Chr10_46084617	Chr10	46084617	1.8599e-05	4.73051	BN.JZ.2020.Mean
Chr10_46100144	Chr10	46100144	1.521e-05	4.81787	BN.JZ.2020.Mean
Chr10_46129586	Chr10	46129586	1.2238e-05	4.91229	BN.JZ.2020.Mean
Chr10_46183214	Chr10	46183214	7.7356e-06	5.11151	BN.JZ.2020.Mean
Chr10_46280314	Chr10	46280314	2.7081e-06	5.56734	BN.JZ.2020.Mean
Chr10_46386692	Chr10	46386692	4.7659e-07	6.32186	BN.JZ.2020.Mean
Chr10_46444538	Chr10	46444538	4.9069e-07	6.30919	BN.JZ.2020.Mean
Chr10_46473515	Chr10	46473515	6.1638e-07	6.21015	BN.JZ.2020.Mean
Chr10_46488275	Chr10	46488275	9.565e-07	6.01932	BN.JZ.2020.Mean
Chr10_46534009	Chr10	46534009	1.4794e-06	5.82991	BN.JZ.2020.Mean
Chr10_46595798	Chr10	46595798	1.2185e-06	5.91417	BN.JZ.2020.Mean
Chr10_46680403	Chr10	46680403	2.2181e-06	5.65402	BN.JZ.2020.Mean
Chr10_46747891	Chr10	46747891	6.3565e-06	5.19678	BN.JZ.2020.Mean
Chr10_46768006	Chr10	46768006	1.1509e-05	4.93896	BN.JZ.2020.Mean
Chr10_46796141	Chr10	46796141	2.5184e-05	4.59888	BN.JZ.2020.Mean
Chr10_46834991	Chr10	46834991	0.00015354	3.81378	BN.JZ.2020.Mean
Chr11_11067954	Chr11	11067954	0.00015824	3.80068	BN.JZ.2020.Mean
Chr12_2868427	Chr12	2868427	9.0951e-05	4.04119	BN.JZ.2020.Mean
Chr12_3276680	Chr12	3276680	3.5156e-05	4.454	BN.JZ.2020.Mean
Chr12_4721651	Chr12	4721651	0.00015687	3.80446	BN.JZ.2020.Mean
Chr12_4822924	Chr12	4822924	0.00011646	3.93382	BN.JZ.2020.Mean
Chr12_4864654	Chr12	4864654	8.218e-05	4.08523	BN.JZ.2020.Mean
Chr12_5068739	Chr12	5068739	0.00010782	3.9673	BN.JZ.2020.Mean
Chr12_5266726	Chr12	5266726	3.7082e-05	4.43084	BN.JZ.2020.Mean
Chr12_5301731	Chr12	5301731	2.2436e-05	4.64905	BN.JZ.2020.Mean
Chr12_5396475	Chr12	5396475	1.6938e-05	4.77114	BN.JZ.2020.Mean
Chr12_5599667	Chr12	5599667	4.3737e-05	4.35915	BN.JZ.2020.Mean
Chr19_8325075	Chr19	8325075	0.00013913	3.85658	BN.JZ.2020.Mean
Chr19_13189226	Chr19	13189226	5.4481e-05	4.26375	BN.JZ.2020.Mean
Chr19_13229160	Chr19	13229160	8.6352e-06	5.06373	BN.JZ.2020.Mean
Chr19_13364215	Chr19	13364215	3.5416e-05	4.4508	BN.JZ.2020.Mean
Chr03_36712994	Chr03	36712994	0.00012177	3.91446	BN.SQ.2021.Mean
Chr03_36735383	Chr03	36735383	9.5623e-05	4.01944	BN.SQ.2021.Mean
Chr03_36773584	Chr03	36773584	0.00010916	3.96194	BN.SQ.2021.Mean
Chr03_36830749	Chr03	36830749	0.00010916	3.96194	BN.SQ.2021.Mean
Chr03_36894224	Chr03	36894224	0.00011753	3.92985	BN.SQ.2021.Mean
Chr03_36972017	Chr03	36972017	0.00012936	3.8882	BN.SQ.2021.Mean
Chr03_37034990	Chr03	37034990	0.00016165	3.79142	BN.SQ.2021.Mean
Chr19_38659257	Chr19	38659257	8.1443e-05	4.08915	BN.SQ.2021.Mean
Chr10_45109048	Chr10	45109048	4.9099e-05	4.30893	BN_mean
Chr10_45151151	Chr10	45151151	3.816e-05	4.41839	BN_mean
Chr10_45187767	Chr10	45187767	2.4855e-05	4.60459	BN_mean
Chr10_45201483	Chr10	45201483	1.6437e-05	4.78418	BN_mean
Chr10_45226405	Chr10	45226405	5.1786e-06	5.28579	BN_mean
Chr10_45250567	Chr10	45250567	6.3009e-06	5.2006	BN_mean
Chr10_45290023	Chr10	45290023	5.5762e-07	6.25366	BN_mean
Chr10_45348087	Chr10	45348087	4.962e-07	6.30434	BN_mean
Chr10_45396687	Chr10	45396687	6.5812e-07	6.18169	BN_mean
Chr10_45447406	Chr10	45447406	3.3365e-06	5.47671	BN_mean
Chr10_45489009	Chr10	45489009	4.976e-06	5.30312	BN_mean
Chr10_45504648	Chr10	45504648	3.4051e-06	5.46787	BN_mean
Chr10_45509065	Chr10	45509065	2.6762e-06	5.57248	BN_mean
Chr10_45526042	Chr10	45526042	2.504e-05	4.60137	BN_mean
Chr10_45581769	Chr10	45581769	3.3678e-05	4.47265	BN_mean
Chr10_45640743	Chr10	45640743	3.0197e-05	4.52004	BN_mean
Chr10_45678108	Chr10	45678108	3.3979e-05	4.46879	BN_mean
Chr10_45765743	Chr10	45765743	5.3234e-05	4.27381	BN_mean
Chr10_45866045	Chr10	45866045	0.00015177	3.81881	BN_mean
Chr10_45901046	Chr10	45901046	0.00013457	3.87105	BN_mean
Chr10_45941087	Chr10	45941087	0.00010401	3.98292	BN_mean
Chr10_45982577	Chr10	45982577	5.7011e-05	4.24404	BN_mean
Chr10_46020160	Chr10	46020160	3.0793e-05	4.51155	BN_mean
Chr10_46062701	Chr10	46062701	2.0063e-05	4.6976	BN_mean
Chr10_46084617	Chr10	46084617	3.5023e-05	4.45565	BN_mean
Chr10_46100144	Chr10	46100144	2.6956e-05	4.56934	BN_mean
Chr10_46129586	Chr10	46129586	9.8333e-06	5.0073	BN_mean
Chr10_46183214	Chr10	46183214	2.0845e-05	4.681	BN_mean
Chr10_46280314	Chr10	46280314	2.2704e-05	4.6439	BN_mean
Chr10_46386692	Chr10	46386692	9.7606e-06	5.01052	BN_mean
Chr10_46444538	Chr10	46444538	1.3486e-05	4.87012	BN_mean
Chr10_46473515	Chr10	46473515	1.6873e-05	4.77281	BN_mean
Chr10_46488275	Chr10	46488275	1.6182e-05	4.79097	BN_mean
Chr10_46534009	Chr10	46534009	2.0582e-05	4.68651	BN_mean
Chr10_46595798	Chr10	46595798	4.1771e-05	4.37913	BN_mean
Chr10_46680403	Chr10	46680403	1.4861e-05	4.82795	BN_mean
Chr10_46747891	Chr10	46747891	9.7603e-05	4.01054	BN_mean
Chr10_46768006	Chr10	46768006	0.00012079	3.91797	BN_mean
Chr12_3557373	Chr12	3557373	5.6506e-05	4.24791	BN_mean
Chr12_3897248	Chr12	3897248	1.6765e-05	4.7756	BN_mean
Chr12_4207455	Chr12	4207455	1.1329e-05	4.94581	BN_mean
Chr12_4445361	Chr12	4445361	1.4838e-05	4.82862	BN_mean
Chr12_4721651	Chr12	4721651	5.3506e-06	5.2716	BN_mean
Chr12_4822924	Chr12	4822924	6.4173e-06	5.19265	BN_mean
Chr12_4864654	Chr12	4864654	4.4569e-06	5.35097	BN_mean
Chr12_5068739	Chr12	5068739	5.4988e-06	5.25973	BN_mean
Chr12_5266726	Chr12	5266726	1.6292e-06	5.78803	BN_mean
Chr12_5301731	Chr12	5301731	3.7985e-07	6.42039	BN_mean
Chr12_5396475	Chr12	5396475	2.5572e-07	6.59224	BN_mean
Chr12_5599667	Chr12	5599667	8.152e-07	6.08874	BN_mean
Chr19_8272941	Chr19	8272941	0.00012479	3.90382	BN_mean
Chr19_8325075	Chr19	8325075	0.00012327	3.90914	BN_mean
Chr19_8556297	Chr19	8556297	8.523e-05	4.06941	BN_mean
Chr19_13189226	Chr19	13189226	1.573e-06	5.80327	BN_mean
Chr19_13229160	Chr19	13229160	5.271e-07	6.27811	BN_mean
Chr19_13364215	Chr19	13364215	7.0068e-07	6.15448	BN_mean
Chr19_13493478	Chr19	13493478	8.9311e-07	6.0491	BN_mean
Chr19_14984984	Chr19	14984984	1.4165e-06	5.84878	BN_mean
Chr19_16524676	Chr19	16524676	8.9311e-07	6.0491	BN_mean
Chr19_16720534	Chr19	16720534	3.1279e-05	4.50475	BN_mean
Chr19_17084057	Chr19	17084057	2.4242e-05	4.61543	BN_mean
Chr19_20696682	Chr19	20696682	5.8825e-05	4.23044	BN_mean
Chr19_20720159	Chr19	20720159	5.9921e-05	4.22242	BN_mean
Chr19_21914652	Chr19	21914652	8.159e-05	4.08836	BN_mean
Chr19_23222797	Chr19	23222797	8.0107e-05	4.09633	BN_mean

## Sheet: Supplementary Table S3
Supplementary Table S3. Linkage Disequilibrium (LD) between 251 QTL.
QTLNameA	ChromA	StartA	EndA	MethodA	EnvA	TraitA	QTLNameB	ChromB	StartB	EndB	MethodB	EnvB	TraitB	R2Average
qBN03-4	3	36518347	37236411	EMMAX	2021SQ	BN	qBIN03-2	3	36708811	36717177	RTM-GWAS	mean	BIN	1
qBN03-3	3	36518347	37116685	TASSEL	2021SQ	BN	qBIN03-2	3	36708811	36717177	RTM-GWAS	mean	BIN	1
qBN03-4	3	36518347	37236411	EMMAX	2021SQ	BN	qBL03-3	3	36708811	36717177	RTM-GWAS	mean	BL	1
qBN03-4	3	36518347	37236411	EMMAX	2021SQ	BN	qBL03-1	3	36793579	36867920	RTM-GWAS	2020JZ	BL	1
qBN03-3	3	36518347	37116685	TASSEL	2021SQ	BN	qBL03-3	3	36708811	36717177	RTM-GWAS	mean	BL	1
qBN03-3	3	36518347	37116685	TASSEL	2021SQ	BN	qBL03-1	3	36793579	36867920	RTM-GWAS	2020JZ	BL	1
qBL05-1	5	40368372	40396372	RTM-GWAS	2019SY	BL	qBIL05-1	5	40383403	40396372	3VmrMLM	2019SY	BIL	1
qBIL07-2	7	35242153	35712247	RTM-GWAS	2020JZ	BIL	qBN07-1	7	35712247	35886223	EMMAX	2019JZ	BN	0.945867
qBL10-5	10	43366437	46210329	EMMAX	2020JZ	BL	qBIL10-4	10	45257940	45322107	3VmrMLM	2019JZ	BIL	1
qBL10-5	10	43366437	46210329	EMMAX	2020JZ	BL	qBIL10-5	10	45257940	45322107	3VmrMLM	mean	BIL	1
qBL10-5	10	43366437	46210329	EMMAX	2020JZ	BL	qBIL10-3	10	45257940	45322107	RTM-GWAS	2019JZ	BIL	1
qBL10-5	10	43366437	46210329	EMMAX	2020JZ	BL	qBIL10-6	10	45257940	45322107	RTM-GWAS	mean	BIL	1
qBL10-5	10	43366437	46210329	EMMAX	2020JZ	BL	qBIL10-7	10	45622801	45658686	RTM-GWAS	2019SY	BIL	1
qBL10-5	10	43366437	46210329	EMMAX	2020JZ	BL	qBIL10-8	10	46053381	46072021	RTM-GWAS	2020JZ	BIL	1
qBIN10-2	10	43388237	46985577	EMMAX	2020JZ	BIN	qBIL10-4	10	45257940	45322107	3VmrMLM	2019JZ	BIL	1
qBIN10-2	10	43388237	46985577	EMMAX	2020JZ	BIN	qBIL10-5	10	45257940	45322107	3VmrMLM	mean	BIL	1
qBIN10-2	10	43388237	46985577	EMMAX	2020JZ	BIN	qBIL10-3	10	45257940	45322107	RTM-GWAS	2019JZ	BIL	1
qBIN10-2	10	43388237	46985577	EMMAX	2020JZ	BIN	qBIL10-6	10	45257940	45322107	RTM-GWAS	mean	BIL	1
qBIN10-2	10	43388237	46985577	EMMAX	2020JZ	BIN	qBIL10-7	10	45622801	45658686	RTM-GWAS	2019SY	BIL	1
qBIN10-2	10	43388237	46985577	EMMAX	2020JZ	BIN	qBIL10-8	10	46053381	46072021	RTM-GWAS	2020JZ	BIL	1
qBIN10-11	10	43395294	45697530	EMMAX	mean	BIN	qBIL10-4	10	45257940	45322107	3VmrMLM	2019JZ	BIL	1
qBIN10-11	10	43395294	45697530	EMMAX	mean	BIN	qBIL10-5	10	45257940	45322107	3VmrMLM	mean	BIL	1
qBIN10-11	10	43395294	45697530	EMMAX	mean	BIN	qBIL10-3	10	45257940	45322107	RTM-GWAS	2019JZ	BIL	1
qBIN10-11	10	43395294	45697530	EMMAX	mean	BIN	qBIL10-6	10	45257940	45322107	RTM-GWAS	mean	BIL	1
qBIN10-11	10	43395294	45697530	EMMAX	mean	BIN	qBIL10-7	10	45622801	45658686	RTM-GWAS	2019SY	BIL	1
qBL10-12	10	43395294	46350300	EMMAX	mean	BL	qBIL10-4	10	45257940	45322107	3VmrMLM	2019JZ	BIL	1
qBL10-12	10	43395294	46350300	EMMAX	mean	BL	qBIL10-5	10	45257940	45322107	3VmrMLM	mean	BIL	1
qBL10-12	10	43395294	46350300	EMMAX	mean	BL	qBIL10-3	10	45257940	45322107	RTM-GWAS	2019JZ	BIL	1
qBL10-12	10	43395294	46350300	EMMAX	mean	BL	qBIL10-6	10	45257940	45322107	RTM-GWAS	mean	BIL	1
qBL10-12	10	43395294	46350300	EMMAX	mean	BL	qBIL10-7	10	45622801	45658686	RTM-GWAS	2019SY	BIL	1
qBL10-12	10	43395294	46350300	EMMAX	mean	BL	qBIL10-8	10	46053381	46072021	RTM-GWAS	2020JZ	BIL	1
qBL10-14	10	43395294	45658686	TASSEL	mean	BL	qBIL10-4	10	45257940	45322107	3VmrMLM	2019JZ	BIL	1
qBL10-14	10	43395294	45658686	TASSEL	mean	BL	qBIL10-5	10	45257940	45322107	3VmrMLM	mean	BIL	1
qBL10-14	10	43395294	45658686	TASSEL	mean	BL	qBIL10-3	10	45257940	45322107	RTM-GWAS	2019JZ	BIL	1
qBL10-14	10	43395294	45658686	TASSEL	mean	BL	qBIL10-6	10	45257940	45322107	RTM-GWAS	mean	BIL	1
qBL10-14	10	43395294	45658686	TASSEL	mean	BL	qBIL10-7	10	45622801	45658686	RTM-GWAS	2019SY	BIL	1
qBN10-3	10	43850629	47047085	EMMAX	2020JZ	BN	qBIL10-4	10	45257940	45322107	3VmrMLM	2019JZ	BIL	1
qBN10-3	10	43850629	47047085	EMMAX	2020JZ	BN	qBIL10-5	10	45257940	45322107	3VmrMLM	mean	BIL	1
qBN10-3	10	43850629	47047085	EMMAX	2020JZ	BN	qBIL10-3	10	45257940	45322107	RTM-GWAS	2019JZ	BIL	1
qBN10-3	10	43850629	47047085	EMMAX	2020JZ	BN	qBIL10-6	10	45257940	45322107	RTM-GWAS	mean	BIL	1
qBN10-3	10	43850629	47047085	EMMAX	2020JZ	BN	qBIL10-7	10	45622801	45658686	RTM-GWAS	2019SY	BIL	1
qBN10-3	10	43850629	47047085	EMMAX	2020JZ	BN	qBIL10-8	10	46053381	46072021	RTM-GWAS	2020JZ	BIL	1
qBN10-4	10	44874629	46985577	TASSEL	2020JZ	BN	qBIL10-4	10	45257940	45322107	3VmrMLM	2019JZ	BIL	1
qBN10-4	10	44874629	46985577	TASSEL	2020JZ	BN	qBIL10-5	10	45257940	45322107	3VmrMLM	mean	BIL	1
qBN10-4	10	44874629	46985577	TASSEL	2020JZ	BN	qBIL10-3	10	45257940	45322107	RTM-GWAS	2019JZ	BIL	1
qBN10-4	10	44874629	46985577	TASSEL	2020JZ	BN	qBIL10-6	10	45257940	45322107	RTM-GWAS	mean	BIL	1
qBN10-4	10	44874629	46985577	TASSEL	2020JZ	BN	qBIL10-7	10	45622801	45658686	RTM-GWAS	2019SY	BIL	1
qBN10-4	10	44874629	46985577	TASSEL	2020JZ	BN	qBIL10-8	10	46053381	46072021	RTM-GWAS	2020JZ	BIL	1
qBN10-14	10	44932726	46985577	EMMAX	mean	BN	qBIL10-4	10	45257940	45322107	3VmrMLM	2019JZ	BIL	1
qBN10-14	10	44932726	46985577	EMMAX	mean	BN	qBIL10-5	10	45257940	45322107	3VmrMLM	mean	BIL	1
qBN10-14	10	44932726	46985577	EMMAX	mean	BN	qBIL10-3	10	45257940	45322107	RTM-GWAS	2019JZ	BIL	1
qBN10-14	10	44932726	46985577	EMMAX	mean	BN	qBIL10-6	10	45257940	45322107	RTM-GWAS	mean	BIL	1
qBN10-14	10	44932726	46985577	EMMAX	mean	BN	qBIL10-7	10	45622801	45658686	RTM-GWAS	2019SY	BIL	1
qBN10-14	10	44932726	46985577	EMMAX	mean	BN	qBIL10-8	10	46053381	46072021	RTM-GWAS	2020JZ	BIL	1
qBN10-18	10	45050047	45697530	TASSEL	mean	BN	qBIL10-4	10	45257940	45322107	3VmrMLM	2019JZ	BIL	1
qBN10-18	10	45050047	45697530	TASSEL	mean	BN	qBIL10-5	10	45257940	45322107	3VmrMLM	mean	BIL	1
qBN10-18	10	45050047	45697530	TASSEL	mean	BN	qBIL10-3	10	45257940	45322107	RTM-GWAS	2019JZ	BIL	1
qBN10-18	10	45050047	45697530	TASSEL	mean	BN	qBIL10-6	10	45257940	45322107	RTM-GWAS	mean	BIL	1
qBN10-18	10	45050047	45697530	TASSEL	mean	BN	qBIL10-7	10	45622801	45658686	RTM-GWAS	2019SY	BIL	1
qBIN10-6	10	45097978	45658686	EMMAX	2019JZ	BIN	qBIL10-4	10	45257940	45322107	3VmrMLM	2019JZ	BIL	1
qBIN10-6	10	45097978	45658686	EMMAX	2019JZ	BIN	qBIL10-5	10	45257940	45322107	3VmrMLM	mean	BIL	1
qBIN10-6	10	45097978	45658686	EMMAX	2019JZ	BIN	qBIL10-3	10	45257940	45322107	RTM-GWAS	2019JZ	BIL	1
qBIN10-6	10	45097978	45658686	EMMAX	2019JZ	BIN	qBIL10-6	10	45257940	45322107	RTM-GWAS	mean	BIL	1
qBIN10-6	10	45097978	45658686	EMMAX	2019JZ	BIN	qBIL10-7	10	45622801	45658686	RTM-GWAS	2019SY	BIL	1
qBIN10-7	10	45097978	45697530	TASSEL	2020JZ	BIN	qBIL10-4	10	45257940	45322107	3VmrMLM	2019JZ	BIL	1
qBIN10-7	10	45097978	45697530	TASSEL	2020JZ	BIN	qBIL10-5	10	45257940	45322107	3VmrMLM	mean	BIL	1
qBIN10-7	10	45097978	45697530	TASSEL	2020JZ	BIN	qBIL10-3	10	45257940	45322107	RTM-GWAS	2019JZ	BIL	1
qBIN10-7	10	45097978	45697530	TASSEL	2020JZ	BIN	qBIL10-6	10	45257940	45322107	RTM-GWAS	mean	BIL	1
qBIN10-7	10	45097978	45697530	TASSEL	2020JZ	BIN	qBIL10-7	10	45622801	45658686	RTM-GWAS	2019SY	BIL	1
qBL10-6	10	45193350	45374068	EMMAX	2019JZ	BL	qBIL10-4	10	45257940	45322107	3VmrMLM	2019JZ	BIL	1
qBL10-6	10	45193350	45374068	EMMAX	2019JZ	BL	qBIL10-5	10	45257940	45322107	3VmrMLM	mean	BIL	1
qBL10-6	10	45193350	45374068	EMMAX	2019JZ	BL	qBIL10-3	10	45257940	45322107	RTM-GWAS	2019JZ	BIL	1
qBL10-6	10	45193350	45374068	EMMAX	2019JZ	BL	qBIL10-6	10	45257940	45322107	RTM-GWAS	mean	BIL	1
qBIN10-9	10	45257940	45322107	3VmrMLM	2020JZ	BIN	qBIL10-3	10	45257940	45322107	RTM-GWAS	2019JZ	BIL	1
qBIN10-9	10	45257940	45322107	3VmrMLM	2020JZ	BIN	qBIL10-6	10	45257940	45322107	RTM-GWAS	mean	BIL	1
qBL10-10	10	45257940	45322107	3VmrMLM	2020JZ	BL	qBIL10-3	10	45257940	45322107	RTM-GWAS	2019JZ	BIL	1
qBL10-10	10	45257940	45322107	3VmrMLM	2020JZ	BL	qBIL10-6	10	45257940	45322107	RTM-GWAS	mean	BIL	1
qBL10-15	10	45257940	45322107	3VmrMLM	mean	BL	qBIL10-3	10	45257940	45322107	RTM-GWAS	2019JZ	BIL	1
qBL10-15	10	45257940	45322107	3VmrMLM	mean	BL	qBIL10-6	10	45257940	45322107	RTM-GWAS	mean	BIL	1
qBL10-8	10	45257940	45322107	3VmrMLM	2019JZ	BL	qBIL10-3	10	45257940	45322107	RTM-GWAS	2019JZ	BIL	1
qBL10-8	10	45257940	45322107	3VmrMLM	2019JZ	BL	qBIL10-6	10	45257940	45322107	RTM-GWAS	mean	BIL	1
qBN10-20	10	45257940	45322107	3VmrMLM	mean	BN	qBIL10-3	10	45257940	45322107	RTM-GWAS	2019JZ	BIL	1
qBN10-20	10	45257940	45322107	3VmrMLM	mean	BN	qBIL10-6	10	45257940	45322107	RTM-GWAS	mean	BIL	1
qBN10-7	10	45257940	45322107	3VmrMLM	2020JZ	BN	qBIL10-3	10	45257940	45322107	RTM-GWAS	2019JZ	BIL	1
qBN10-7	10	45257940	45322107	3VmrMLM	2020JZ	BN	qBIL10-6	10	45257940	45322107	RTM-GWAS	mean	BIL	1
qBN10-9	10	45257940	45322107	3VmrMLM	2019SY	BN	qBIL10-3	10	45257940	45322107	RTM-GWAS	2019JZ	BIL	1
qBN10-9	10	45257940	45322107	3VmrMLM	2019SY	BN	qBIL10-6	10	45257940	45322107	RTM-GWAS	mean	BIL	1
qBN10-10	10	45833957	46619092	EMMAX	2019JZ	BN	qBIL10-8	10	46053381	46072021	RTM-GWAS	2020JZ	BIL	1
qBL10-3	10	42222333	44104943	TASSEL	2020JZ	BL	qBIN10-2	10	43388237	46985577	EMMAX	2020JZ	BIN	1
qBL10-3	10	42222333	44104943	TASSEL	2020JZ	BL	qBIN10-3	10	43395294	44004660	EMMAX	2019JZ	BIN	1
qBL10-3	10	42222333	44104943	TASSEL	2020JZ	BL	qBIN10-11	10	43395294	45697530	EMMAX	mean	BIN	1
qBL10-3	10	42222333	44104943	TASSEL	2020JZ	BL	qBIN10-15	10	43592423	43650478	3VmrMLM	mean	BIN	1
qBL10-3	10	42222333	44104943	TASSEL	2020JZ	BL	qBIN10-5	10	43592423	43650478	3VmrMLM	2019JZ	BIN	1
qBL10-5	10	43366437	46210329	EMMAX	2020JZ	BL	qBIN10-4	10	43395294	44219115	TASSEL	2020JZ	BIN	1
qBL10-5	10	43366437	46210329	EMMAX	2020JZ	BL	qBIN10-15	10	43592423	43650478	3VmrMLM	mean	BIN	1
qBL10-5	10	43366437	46210329	EMMAX	2020JZ	BL	qBIN10-5	10	43592423	43650478	3VmrMLM	2019JZ	BIN	1
qBL10-5	10	43366437	46210329	EMMAX	2020JZ	BL	qBIN10-7	10	45097978	45697530	TASSEL	2020JZ	BIN	1
qBL10-5	10	43366437	46210329	EMMAX	2020JZ	BL	qBIN10-9	10	45257940	45322107	3VmrMLM	2020JZ	BIN	1
qBL10-5	10	43366437	46210329	EMMAX	2020JZ	BL	qBIN10-14	10	45257940	45322107	RTM-GWAS	mean	BIN	1
qBL10-5	10	43366437	46210329	EMMAX	2020JZ	BL	qBIN10-8	10	45257940	45322107	RTM-GWAS	2020JZ	BIN	1
qBL10-5	10	43366437	46210329	EMMAX	2020JZ	BL	qBIN10-10	10	45374068	45419307	RTM-GWAS	2019JZ	BIN	1
qBL10-12	10	43395294	46350300	EMMAX	mean	BL	qBIN10-4	10	43395294	44219115	TASSEL	2020JZ	BIN	1
qBL10-12	10	43395294	46350300	EMMAX	mean	BL	qBIN10-15	10	43592423	43650478	3VmrMLM	mean	BIN	1
qBL10-12	10	43395294	46350300	EMMAX	mean	BL	qBIN10-5	10	43592423	43650478	3VmrMLM	2019JZ	BIN	1
qBL10-12	10	43395294	46350300	EMMAX	mean	BL	qBIN10-7	10	45097978	45697530	TASSEL	2020JZ	BIN	1
qBL10-12	10	43395294	46350300	EMMAX	mean	BL	qBIN10-9	10	45257940	45322107	3VmrMLM	2020JZ	BIN	1
qBL10-12	10	43395294	46350300	EMMAX	mean	BL	qBIN10-14	10	45257940	45322107	RTM-GWAS	mean	BIN	1
qBL10-12	10	43395294	46350300	EMMAX	mean	BL	qBIN10-8	10	45257940	45322107	RTM-GWAS	2020JZ	BIN	1
qBL10-12	10	43395294	46350300	EMMAX	mean	BL	qBIN10-10	10	45374068	45419307	RTM-GWAS	2019JZ	BIN	1
qBL10-14	10	43395294	45658686	TASSEL	mean	BL	qBIN10-15	10	43592423	43650478	3VmrMLM	mean	BIN	1
qBL10-14	10	43395294	45658686	TASSEL	mean	BL	qBIN10-5	10	43592423	43650478	3VmrMLM	2019JZ	BIN	1
qBL10-14	10	43395294	45658686	TASSEL	mean	BL	qBIN10-6	10	45097978	45658686	EMMAX	2019JZ	BIN	1
qBL10-14	10	43395294	45658686	TASSEL	mean	BL	qBIN10-9	10	45257940	45322107	3VmrMLM	2020JZ	BIN	1
qBL10-14	10	43395294	45658686	TASSEL	mean	BL	qBIN10-14	10	45257940	45322107	RTM-GWAS	mean	BIN	1
qBL10-14	10	43395294	45658686	TASSEL	mean	BL	qBIN10-8	10	45257940	45322107	RTM-GWAS	2020JZ	BIN	1
qBL10-14	10	43395294	45658686	TASSEL	mean	BL	qBIN10-10	10	45374068	45419307	RTM-GWAS	2019JZ	BIN	1
qBN10-3	10	43850629	47047085	EMMAX	2020JZ	BN	qBIN10-7	10	45097978	45697530	TASSEL	2020JZ	BIN	1
qBN10-3	10	43850629	47047085	EMMAX	2020JZ	BN	qBIN10-9	10	45257940	45322107	3VmrMLM	2020JZ	BIN	1
qBN10-3	10	43850629	47047085	EMMAX	2020JZ	BN	qBIN10-14	10	45257940	45322107	RTM-GWAS	mean	BIN	1
qBN10-3	10	43850629	47047085	EMMAX	2020JZ	BN	qBIN10-8	10	45257940	45322107	RTM-GWAS	2020JZ	BIN	1
qBN10-3	10	43850629	47047085	EMMAX	2020JZ	BN	qBIN10-10	10	45374068	45419307	RTM-GWAS	2019JZ	BIN	1
qBN10-4	10	44874629	46985577	TASSEL	2020JZ	BN	qBIN10-6	10	45097978	45658686	EMMAX	2019JZ	BIN	1
qBN10-4	10	44874629	46985577	TASSEL	2020JZ	BN	qBIN10-9	10	45257940	45322107	3VmrMLM	2020JZ	BIN	1
qBN10-4	10	44874629	46985577	TASSEL	2020JZ	BN	qBIN10-14	10	45257940	45322107	RTM-GWAS	mean	BIN	1
qBN10-4	10	44874629	46985577	TASSEL	2020JZ	BN	qBIN10-8	10	45257940	45322107	RTM-GWAS	2020JZ	BIN	1
qBN10-4	10	44874629	46985577	TASSEL	2020JZ	BN	qBIN10-10	10	45374068	45419307	RTM-GWAS	2019JZ	BIN	1
qBN10-4	10	44874629	46985577	TASSEL	2020JZ	BN	qBIN10-12	10	46572505	46985577	EMMAX	mean	BIN	1
qBN10-14	10	44932726	46985577	EMMAX	mean	BN	qBIN10-7	10	45097978	45697530	TASSEL	2020JZ	BIN	1
qBN10-14	10	44932726	46985577	EMMAX	mean	BN	qBIN10-9	10	45257940	45322107	3VmrMLM	2020JZ	BIN	1
qBN10-14	10	44932726	46985577	EMMAX	mean	BN	qBIN10-14	10	45257940	45322107	RTM-GWAS	mean	BIN	1
qBN10-14	10	44932726	46985577	EMMAX	mean	BN	qBIN10-8	10	45257940	45322107	RTM-GWAS	2020JZ	BIN	1
qBN10-14	10	44932726	46985577	EMMAX	mean	BN	qBIN10-10	10	45374068	45419307	RTM-GWAS	2019JZ	BIN	1
qBN10-18	10	45050047	45697530	TASSEL	mean	BN	qBIN10-6	10	45097978	45658686	EMMAX	2019JZ	BIN	1
qBN10-18	10	45050047	45697530	TASSEL	mean	BN	qBIN10-9	10	45257940	45322107	3VmrMLM	2020JZ	BIN	1
qBN10-18	10	45050047	45697530	TASSEL	mean	BN	qBIN10-14	10	45257940	45322107	RTM-GWAS	mean	BIN	1
qBN10-18	10	45050047	45697530	TASSEL	mean	BN	qBIN10-8	10	45257940	45322107	RTM-GWAS	2020JZ	BIN	1
qBN10-18	10	45050047	45697530	TASSEL	mean	BN	qBIN10-10	10	45374068	45419307	RTM-GWAS	2019JZ	BIN	1
qBL10-6	10	45193350	45374068	EMMAX	2019JZ	BL	qBIN10-9	10	45257940	45322107	3VmrMLM	2020JZ	BIN	1
qBL10-6	10	45193350	45374068	EMMAX	2019JZ	BL	qBIN10-14	10	45257940	45322107	RTM-GWAS	mean	BIN	1
qBL10-6	10	45193350	45374068	EMMAX	2019JZ	BL	qBIN10-8	10	45257940	45322107	RTM-GWAS	2020JZ	BIN	1
qBL10-6	10	45193350	45374068	EMMAX	2019JZ	BL	qBIN10-10	10	45374068	45419307	RTM-GWAS	2019JZ	BIN	0.995507
qBIL10-4	10	45257940	45322107	3VmrMLM	2019JZ	BIL	qBIN10-14	10	45257940	45322107	RTM-GWAS	mean	BIN	1
qBIL10-4	10	45257940	45322107	3VmrMLM	2019JZ	BIL	qBIN10-8	10	45257940	45322107	RTM-GWAS	2020JZ	BIN	1
qBIL10-5	10	45257940	45322107	3VmrMLM	mean	BIL	qBIN10-14	10	45257940	45322107	RTM-GWAS	mean	BIN	1
qBIL10-5	10	45257940	45322107	3VmrMLM	mean	BIL	qBIN10-8	10	45257940	45322107	RTM-GWAS	2020JZ	BIN	1
qBL10-10	10	45257940	45322107	3VmrMLM	2020JZ	BL	qBIN10-14	10	45257940	45322107	RTM-GWAS	mean	BIN	1
qBL10-10	10	45257940	45322107	3VmrMLM	2020JZ	BL	qBIN10-8	10	45257940	45322107	RTM-GWAS	2020JZ	BIN	1
qBL10-15	10	45257940	45322107	3VmrMLM	mean	BL	qBIN10-14	10	45257940	45322107	RTM-GWAS	mean	BIN	1
qBL10-15	10	45257940	45322107	3VmrMLM	mean	BL	qBIN10-8	10	45257940	45322107	RTM-GWAS	2020JZ	BIN	1
qBL10-8	10	45257940	45322107	3VmrMLM	2019JZ	BL	qBIN10-14	10	45257940	45322107	RTM-GWAS	mean	BIN	1
qBL10-8	10	45257940	45322107	3VmrMLM	2019JZ	BL	qBIN10-8	10	45257940	45322107	RTM-GWAS	2020JZ	BIN	1
qBN10-20	10	45257940	45322107	3VmrMLM	mean	BN	qBIN10-14	10	45257940	45322107	RTM-GWAS	mean	BIN	1
qBN10-20	10	45257940	45322107	3VmrMLM	mean	BN	qBIN10-8	10	45257940	45322107	RTM-GWAS	2020JZ	BIN	1
qBN10-7	10	45257940	45322107	3VmrMLM	2020JZ	BN	qBIN10-14	10	45257940	45322107	RTM-GWAS	mean	BIN	1
qBN10-7	10	45257940	45322107	3VmrMLM	2020JZ	BN	qBIN10-8	10	45257940	45322107	RTM-GWAS	2020JZ	BIN	1
qBN10-9	10	45257940	45322107	3VmrMLM	2019SY	BN	qBIN10-14	10	45257940	45322107	RTM-GWAS	mean	BIN	1
qBN10-9	10	45257940	45322107	3VmrMLM	2019SY	BN	qBIN10-8	10	45257940	45322107	RTM-GWAS	2020JZ	BIN	1
qBIN10-2	10	43388237	46985577	EMMAX	2020JZ	BIN	qBL10-14	10	43395294	45658686	TASSEL	mean	BL	1
qBIN10-2	10	43388237	46985577	EMMAX	2020JZ	BIN	qBL10-10	10	45257940	45322107	3VmrMLM	2020JZ	BL	1
qBIN10-2	10	43388237	46985577	EMMAX	2020JZ	BIN	qBL10-15	10	45257940	45322107	3VmrMLM	mean	BL	1
qBIN10-2	10	43388237	46985577	EMMAX	2020JZ	BIN	qBL10-8	10	45257940	45322107	3VmrMLM	2019JZ	BL	1
qBIN10-2	10	43388237	46985577	EMMAX	2020JZ	BIN	qBL10-13	10	45257940	45322107	RTM-GWAS	mean	BL	1
qBIN10-2	10	43388237	46985577	EMMAX	2020JZ	BIN	qBL10-7	10	45257940	45322107	RTM-GWAS	2019JZ	BL	1
qBIN10-2	10	43388237	46985577	EMMAX	2020JZ	BIN	qBL10-9	10	45257940	45322107	RTM-GWAS	2020JZ	BL	1
qBIN10-2	10	43388237	46985577	EMMAX	2020JZ	BIN	qBL10-11	10	45978214	45986940	RTM-GWAS	2019SY	BL	1
qBIN10-3	10	43395294	44004660	EMMAX	2019JZ	BIN	qBL10-14	10	43395294	45658686	TASSEL	mean	BL	1
qBIN10-11	10	43395294	45697530	EMMAX	mean	BIN	qBL10-14	10	43395294	45658686	TASSEL	mean	BL	1
qBIN10-11	10	43395294	45697530	EMMAX	mean	BIN	qBL10-10	10	45257940	45322107	3VmrMLM	2020JZ	BL	1
qBIN10-11	10	43395294	45697530	EMMAX	mean	BIN	qBL10-15	10	45257940	45322107	3VmrMLM	mean	BL	1
qBIN10-11	10	43395294	45697530	EMMAX	mean	BIN	qBL10-8	10	45257940	45322107	3VmrMLM	2019JZ	BL	1
qBIN10-11	10	43395294	45697530	EMMAX	mean	BIN	qBL10-13	10	45257940	45322107	RTM-GWAS	mean	BL	1
qBIN10-11	10	43395294	45697530	EMMAX	mean	BIN	qBL10-7	10	45257940	45322107	RTM-GWAS	2019JZ	BL	1
qBIN10-11	10	43395294	45697530	EMMAX	mean	BIN	qBL10-9	10	45257940	45322107	RTM-GWAS	2020JZ	BL	1
qBN10-3	10	43850629	47047085	EMMAX	2020JZ	BN	qBL10-10	10	45257940	45322107	3VmrMLM	2020JZ	BL	1
qBN10-3	10	43850629	47047085	EMMAX	2020JZ	BN	qBL10-15	10	45257940	45322107	3VmrMLM	mean	BL	1
qBN10-3	10	43850629	47047085	EMMAX	2020JZ	BN	qBL10-8	10	45257940	45322107	3VmrMLM	2019JZ	BL	1
qBN10-3	10	43850629	47047085	EMMAX	2020JZ	BN	qBL10-13	10	45257940	45322107	RTM-GWAS	mean	BL	1
qBN10-3	10	43850629	47047085	EMMAX	2020JZ	BN	qBL10-7	10	45257940	45322107	RTM-GWAS	2019JZ	BL	1
qBN10-3	10	43850629	47047085	EMMAX	2020JZ	BN	qBL10-9	10	45257940	45322107	RTM-GWAS	2020JZ	BL	1
qBN10-3	10	43850629	47047085	EMMAX	2020JZ	BN	qBL10-11	10	45978214	45986940	RTM-GWAS	2019SY	BL	1
qBN10-4	10	44874629	46985577	TASSEL	2020JZ	BN	qBL10-6	10	45193350	45374068	EMMAX	2019JZ	BL	1
qBN10-4	10	44874629	46985577	TASSEL	2020JZ	BN	qBL10-10	10	45257940	45322107	3VmrMLM	2020JZ	BL	1
qBN10-4	10	44874629	46985577	TASSEL	2020JZ	BN	qBL10-15	10	45257940	45322107	3VmrMLM	mean	BL	1
qBN10-4	10	44874629	46985577	TASSEL	2020JZ	BN	qBL10-8	10	45257940	45322107	3VmrMLM	2019JZ	BL	1
qBN10-4	10	44874629	46985577	TASSEL	2020JZ	BN	qBL10-13	10	45257940	45322107	RTM-GWAS	mean	BL	1
qBN10-4	10	44874629	46985577	TASSEL	2020JZ	BN	qBL10-7	10	45257940	45322107	RTM-GWAS	2019JZ	BL	1
qBN10-4	10	44874629	46985577	TASSEL	2020JZ	BN	qBL10-9	10	45257940	45322107	RTM-GWAS	2020JZ	BL	1
qBN10-4	10	44874629	46985577	TASSEL	2020JZ	BN	qBL10-11	10	45978214	45986940	RTM-GWAS	2019SY	BL	1
qBN10-14	10	44932726	46985577	EMMAX	mean	BN	qBL10-10	10	45257940	45322107	3VmrMLM	2020JZ	BL	1
qBN10-14	10	44932726	46985577	EMMAX	mean	BN	qBL10-15	10	45257940	45322107	3VmrMLM	mean	BL	1
qBN10-14	10	44932726	46985577	EMMAX	mean	BN	qBL10-8	10	45257940	45322107	3VmrMLM	2019JZ	BL	1
qBN10-14	10	44932726	46985577	EMMAX	mean	BN	qBL10-13	10	45257940	45322107	RTM-GWAS	mean	BL	1
qBN10-14	10	44932726	46985577	EMMAX	mean	BN	qBL10-7	10	45257940	45322107	RTM-GWAS	2019JZ	BL	1
qBN10-14	10	44932726	46985577	EMMAX	mean	BN	qBL10-9	10	45257940	45322107	RTM-GWAS	2020JZ	BL	1
qBN10-14	10	44932726	46985577	EMMAX	mean	BN	qBL10-11	10	45978214	45986940	RTM-GWAS	2019SY	BL	1
qBN10-18	10	45050047	45697530	TASSEL	mean	BN	qBL10-6	10	45193350	45374068	EMMAX	2019JZ	BL	1
qBN10-18	10	45050047	45697530	TASSEL	mean	BN	qBL10-10	10	45257940	45322107	3VmrMLM	2020JZ	BL	1
qBN10-18	10	45050047	45697530	TASSEL	mean	BN	qBL10-15	10	45257940	45322107	3VmrMLM	mean	BL	1
qBN10-18	10	45050047	45697530	TASSEL	mean	BN	qBL10-8	10	45257940	45322107	3VmrMLM	2019JZ	BL	1
qBN10-18	10	45050047	45697530	TASSEL	mean	BN	qBL10-13	10	45257940	45322107	RTM-GWAS	mean	BL	1
qBN10-18	10	45050047	45697530	TASSEL	mean	BN	qBL10-7	10	45257940	45322107	RTM-GWAS	2019JZ	BL	1
qBN10-18	10	45050047	45697530	TASSEL	mean	BN	qBL10-9	10	45257940	45322107	RTM-GWAS	2020JZ	BL	1
qBIN10-6	10	45097978	45658686	EMMAX	2019JZ	BIN	qBL10-10	10	45257940	45322107	3VmrMLM	2020JZ	BL	1
qBIN10-6	10	45097978	45658686	EMMAX	2019JZ	BIN	qBL10-15	10	45257940	45322107	3VmrMLM	mean	BL	1
qBIN10-6	10	45097978	45658686	EMMAX	2019JZ	BIN	qBL10-8	10	45257940	45322107	3VmrMLM	2019JZ	BL	1
qBIN10-6	10	45097978	45658686	EMMAX	2019JZ	BIN	qBL10-13	10	45257940	45322107	RTM-GWAS	mean	BL	1
qBIN10-6	10	45097978	45658686	EMMAX	2019JZ	BIN	qBL10-7	10	45257940	45322107	RTM-GWAS	2019JZ	BL	1
qBIN10-6	10	45097978	45658686	EMMAX	2019JZ	BIN	qBL10-9	10	45257940	45322107	RTM-GWAS	2020JZ	BL	1
qBIN10-7	10	45097978	45697530	TASSEL	2020JZ	BIN	qBL10-6	10	45193350	45374068	EMMAX	2019JZ	BL	1
qBIN10-7	10	45097978	45697530	TASSEL	2020JZ	BIN	qBL10-10	10	45257940	45322107	3VmrMLM	2020JZ	BL	1
qBIN10-7	10	45097978	45697530	TASSEL	2020JZ	BIN	qBL10-15	10	45257940	45322107	3VmrMLM	mean	BL	1
qBIN10-7	10	45097978	45697530	TASSEL	2020JZ	BIN	qBL10-8	10	45257940	45322107	3VmrMLM	2019JZ	BL	1
qBIN10-7	10	45097978	45697530	TASSEL	2020JZ	BIN	qBL10-13	10	45257940	45322107	RTM-GWAS	mean	BL	1
qBIN10-7	10	45097978	45697530	TASSEL	2020JZ	BIN	qBL10-7	10	45257940	45322107	RTM-GWAS	2019JZ	BL	1
qBIN10-7	10	45097978	45697530	TASSEL	2020JZ	BIN	qBL10-9	10	45257940	45322107	RTM-GWAS	2020JZ	BL	1
qBIL10-4	10	45257940	45322107	3VmrMLM	2019JZ	BIL	qBL10-13	10	45257940	45322107	RTM-GWAS	mean	BL	1
qBIL10-4	10	45257940	45322107	3VmrMLM	2019JZ	BIL	qBL10-7	10	45257940	45322107	RTM-GWAS	2019JZ	BL	1
qBIL10-4	10	45257940	45322107	3VmrMLM	2019JZ	BIL	qBL10-9	10	45257940	45322107	RTM-GWAS	2020JZ	BL	1
qBIL10-5	10	45257940	45322107	3VmrMLM	mean	BIL	qBL10-13	10	45257940	45322107	RTM-GWAS	mean	BL	1
qBIL10-5	10	45257940	45322107	3VmrMLM	mean	BIL	qBL10-7	10	45257940	45322107	RTM-GWAS	2019JZ	BL	1
qBIL10-5	10	45257940	45322107	3VmrMLM	mean	BIL	qBL10-9	10	45257940	45322107	RTM-GWAS	2020JZ	BL	1
qBIN10-9	10	45257940	45322107	3VmrMLM	2020JZ	BIN	qBL10-13	10	45257940	45322107	RTM-GWAS	mean	BL	1
qBIN10-9	10	45257940	45322107	3VmrMLM	2020JZ	BIN	qBL10-7	10	45257940	45322107	RTM-GWAS	2019JZ	BL	1
qBIN10-9	10	45257940	45322107	3VmrMLM	2020JZ	BIN	qBL10-9	10	45257940	45322107	RTM-GWAS	2020JZ	BL	1
qBN10-20	10	45257940	45322107	3VmrMLM	mean	BN	qBL10-13	10	45257940	45322107	RTM-GWAS	mean	BL	1
qBN10-20	10	45257940	45322107	3VmrMLM	mean	BN	qBL10-7	10	45257940	45322107	RTM-GWAS	2019JZ	BL	1
qBN10-20	10	45257940	45322107	3VmrMLM	mean	BN	qBL10-9	10	45257940	45322107	RTM-GWAS	2020JZ	BL	1
qBN10-7	10	45257940	45322107	3VmrMLM	2020JZ	BN	qBL10-13	10	45257940	45322107	RTM-GWAS	mean	BL	1
qBN10-7	10	45257940	45322107	3VmrMLM	2020JZ	BN	qBL10-7	10	45257940	45322107	RTM-GWAS	2019JZ	BL	1
qBN10-7	10	45257940	45322107	3VmrMLM	2020JZ	BN	qBL10-9	10	45257940	45322107	RTM-GWAS	2020JZ	BL	1
qBN10-9	10	45257940	45322107	3VmrMLM	2019SY	BN	qBL10-13	10	45257940	45322107	RTM-GWAS	mean	BL	1
qBN10-9	10	45257940	45322107	3VmrMLM	2019SY	BN	qBL10-7	10	45257940	45322107	RTM-GWAS	2019JZ	BL	1
qBN10-9	10	45257940	45322107	3VmrMLM	2019SY	BN	qBL10-9	10	45257940	45322107	RTM-GWAS	2020JZ	BL	1
qBN10-10	10	45833957	46619092	EMMAX	2019JZ	BN	qBL10-11	10	45978214	45986940	RTM-GWAS	2019SY	BL	1
qBL10-3	10	42222333	44104943	TASSEL	2020JZ	BL	qBN10-3	10	43850629	47047085	EMMAX	2020JZ	BN	1
qBL10-5	10	43366437	46210329	EMMAX	2020JZ	BL	qBN10-4	10	44874629	46985577	TASSEL	2020JZ	BN	1
qBL10-5	10	43366437	46210329	EMMAX	2020JZ	BL	qBN10-5	10	44932726	44963961	RTM-GWAS	2021SQ	BN	1
qBL10-5	10	43366437	46210329	EMMAX	2020JZ	BL	qBN10-18	10	45050047	45697530	TASSEL	mean	BN	1
qBL10-5	10	43366437	46210329	EMMAX	2020JZ	BL	qBN10-20	10	45257940	45322107	3VmrMLM	mean	BN	1
qBL10-5	10	43366437	46210329	EMMAX	2020JZ	BL	qBN10-7	10	45257940	45322107	3VmrMLM	2020JZ	BN	1
qBL10-5	10	43366437	46210329	EMMAX	2020JZ	BL	qBN10-9	10	45257940	45322107	3VmrMLM	2019SY	BN	1
qBL10-5	10	43366437	46210329	EMMAX	2020JZ	BL	qBN10-16	10	45257940	45322107	RTM-GWAS	mean	BN	1
qBL10-5	10	43366437	46210329	EMMAX	2020JZ	BL	qBN10-6	10	45257940	45322107	RTM-GWAS	2020JZ	BN	1
qBL10-5	10	43366437	46210329	EMMAX	2020JZ	BL	qBN10-8	10	45257940	45322107	RTM-GWAS	2019SY	BN	1
qBL10-5	10	43366437	46210329	EMMAX	2020JZ	BL	qBN10-1	10	45475505	45622801	RTM-GWAS	2021SQ	BN	1
qBL10-5	10	43366437	46210329	EMMAX	2020JZ	BL	qBN10-11	10	45903960	45978214	RTM-GWAS	2020JZ	BN	1
qBIN10-2	10	43388237	46985577	EMMAX	2020JZ	BIN	qBN10-4	10	44874629	46985577	TASSEL	2020JZ	BN	1
qBIN10-2	10	43388237	46985577	EMMAX	2020JZ	BIN	qBN10-5	10	44932726	44963961	RTM-GWAS	2021SQ	BN	1
qBIN10-2	10	43388237	46985577	EMMAX	2020JZ	BIN	qBN10-18	10	45050047	45697530	TASSEL	mean	BN	1
qBIN10-2	10	43388237	46985577	EMMAX	2020JZ	BIN	qBN10-20	10	45257940	45322107	3VmrMLM	mean	BN	1
qBIN10-2	10	43388237	46985577	EMMAX	2020JZ	BIN	qBN10-7	10	45257940	45322107	3VmrMLM	2020JZ	BN	1
qBIN10-2	10	43388237	46985577	EMMAX	2020JZ	BIN	qBN10-9	10	45257940	45322107	3VmrMLM	2019SY	BN	1
qBIN10-2	10	43388237	46985577	EMMAX	2020JZ	BIN	qBN10-16	10	45257940	45322107	RTM-GWAS	mean	BN	1
qBIN10-2	10	43388237	46985577	EMMAX	2020JZ	BIN	qBN10-6	10	45257940	45322107	RTM-GWAS	2020JZ	BN	1
qBIN10-2	10	43388237	46985577	EMMAX	2020JZ	BIN	qBN10-8	10	45257940	45322107	RTM-GWAS	2019SY	BN	1
qBIN10-2	10	43388237	46985577	EMMAX	2020JZ	BIN	qBN10-1	10	45475505	45622801	RTM-GWAS	2021SQ	BN	1
qBIN10-2	10	43388237	46985577	EMMAX	2020JZ	BIN	qBN10-11	10	45903960	45978214	RTM-GWAS	2020JZ	BN	1
qBIN10-2	10	43388237	46985577	EMMAX	2020JZ	BIN	qBN10-12	10	46210329	46350300	RTM-GWAS	2019JZ	BN	1
qBIN10-2	10	43388237	46985577	EMMAX	2020JZ	BIN	qBN10-13	10	46619092	46741714	RTM-GWAS	2020JZ	BN	1
qBIN10-2	10	43388237	46985577	EMMAX	2020JZ	BIN	qBN10-17	10	46619092	46741714	RTM-GWAS	mean	BN	1
qBIN10-11	10	43395294	45697530	EMMAX	mean	BIN	qBN10-4	10	44874629	46985577	TASSEL	2020JZ	BN	1
qBIN10-11	10	43395294	45697530	EMMAX	mean	BIN	qBN10-5	10	44932726	44963961	RTM-GWAS	2021SQ	BN	1
qBIN10-11	10	43395294	45697530	EMMAX	mean	BIN	qBN10-18	10	45050047	45697530	TASSEL	mean	BN	1
qBIN10-11	10	43395294	45697530	EMMAX	mean	BIN	qBN10-20	10	45257940	45322107	3VmrMLM	mean	BN	1
qBIN10-11	10	43395294	45697530	EMMAX	mean	BIN	qBN10-7	10	45257940	45322107	3VmrMLM	2020JZ	BN	1
qBIN10-11	10	43395294	45697530	EMMAX	mean	BIN	qBN10-9	10	45257940	45322107	3VmrMLM	2019SY	BN	1
qBIN10-11	10	43395294	45697530	EMMAX	mean	BIN	qBN10-16	10	45257940	45322107	RTM-GWAS	mean	BN	1
qBIN10-11	10	43395294	45697530	EMMAX	mean	BIN	qBN10-6	10	45257940	45322107	RTM-GWAS	2020JZ	BN	1
qBIN10-11	10	43395294	45697530	EMMAX	mean	BIN	qBN10-8	10	45257940	45322107	RTM-GWAS	2019SY	BN	1
qBIN10-11	10	43395294	45697530	EMMAX	mean	BIN	qBN10-1	10	45475505	45622801	RTM-GWAS	2021SQ	BN	1
qBL10-12	10	43395294	46350300	EMMAX	mean	BL	qBN10-4	10	44874629	46985577	TASSEL	2020JZ	BN	1
qBL10-12	10	43395294	46350300	EMMAX	mean	BL	qBN10-5	10	44932726	44963961	RTM-GWAS	2021SQ	BN	1
qBL10-12	10	43395294	46350300	EMMAX	mean	BL	qBN10-18	10	45050047	45697530	TASSEL	mean	BN	1
qBL10-12	10	43395294	46350300	EMMAX	mean	BL	qBN10-20	10	45257940	45322107	3VmrMLM	mean	BN	1
qBL10-12	10	43395294	46350300	EMMAX	mean	BL	qBN10-7	10	45257940	45322107	3VmrMLM	2020JZ	BN	1
qBL10-12	10	43395294	46350300	EMMAX	mean	BL	qBN10-9	10	45257940	45322107	3VmrMLM	2019SY	BN	1
qBL10-12	10	43395294	46350300	EMMAX	mean	BL	qBN10-16	10	45257940	45322107	RTM-GWAS	mean	BN	1
qBL10-12	10	43395294	46350300	EMMAX	mean	BL	qBN10-6	10	45257940	45322107	RTM-GWAS	2020JZ	BN	1
qBL10-12	10	43395294	46350300	EMMAX	mean	BL	qBN10-8	10	45257940	45322107	RTM-GWAS	2019SY	BN	1
qBL10-12	10	43395294	46350300	EMMAX	mean	BL	qBN10-1	10	45475505	45622801	RTM-GWAS	2021SQ	BN	1
qBL10-12	10	43395294	46350300	EMMAX	mean	BL	qBN10-11	10	45903960	45978214	RTM-GWAS	2020JZ	BN	1
qBL10-12	10	43395294	46350300	EMMAX	mean	BL	qBN10-12	10	46210329	46350300	RTM-GWAS	2019JZ	BN	1
qBIN10-4	10	43395294	44219115	TASSEL	2020JZ	BIN	qBN10-3	10	43850629	47047085	EMMAX	2020JZ	BN	1
qBL10-14	10	43395294	45658686	TASSEL	mean	BL	qBN10-3	10	43850629	47047085	EMMAX	2020JZ	BN	1
qBL10-14	10	43395294	45658686	TASSEL	mean	BL	qBN10-14	10	44932726	46985577	EMMAX	mean	BN	1
qBL10-14	10	43395294	45658686	TASSEL	mean	BL	qBN10-5	10	44932726	44963961	RTM-GWAS	2021SQ	BN	1
qBL10-14	10	43395294	45658686	TASSEL	mean	BL	qBN10-20	10	45257940	45322107	3VmrMLM	mean	BN	1
qBL10-14	10	43395294	45658686	TASSEL	mean	BL	qBN10-7	10	45257940	45322107	3VmrMLM	2020JZ	BN	1
qBL10-14	10	43395294	45658686	TASSEL	mean	BL	qBN10-9	10	45257940	45322107	3VmrMLM	2019SY	BN	1
qBL10-14	10	43395294	45658686	TASSEL	mean	BL	qBN10-16	10	45257940	45322107	RTM-GWAS	mean	BN	1
qBL10-14	10	43395294	45658686	TASSEL	mean	BL	qBN10-6	10	45257940	45322107	RTM-GWAS	2020JZ	BN	1
qBL10-14	10	43395294	45658686	TASSEL	mean	BL	qBN10-8	10	45257940	45322107	RTM-GWAS	2019SY	BN	1
qBL10-14	10	43395294	45658686	TASSEL	mean	BL	qBN10-1	10	45475505	45622801	RTM-GWAS	2021SQ	BN	1
qBIN10-6	10	45097978	45658686	EMMAX	2019JZ	BIN	qBN10-20	10	45257940	45322107	3VmrMLM	mean	BN	1
qBIN10-6	10	45097978	45658686	EMMAX	2019JZ	BIN	qBN10-7	10	45257940	45322107	3VmrMLM	2020JZ	BN	1
qBIN10-6	10	45097978	45658686	EMMAX	2019JZ	BIN	qBN10-9	10	45257940	45322107	3VmrMLM	2019SY	BN	1
qBIN10-6	10	45097978	45658686	EMMAX	2019JZ	BIN	qBN10-16	10	45257940	45322107	RTM-GWAS	mean	BN	1
qBIN10-6	10	45097978	45658686	EMMAX	2019JZ	BIN	qBN10-6	10	45257940	45322107	RTM-GWAS	2020JZ	BN	1
qBIN10-6	10	45097978	45658686	EMMAX	2019JZ	BIN	qBN10-8	10	45257940	45322107	RTM-GWAS	2019SY	BN	1
qBIN10-6	10	45097978	45658686	EMMAX	2019JZ	BIN	qBN10-1	10	45475505	45622801	RTM-GWAS	2021SQ	BN	1
qBIN10-7	10	45097978	45697530	TASSEL	2020JZ	BIN	qBN10-20	10	45257940	45322107	3VmrMLM	mean	BN	1
qBIN10-7	10	45097978	45697530	TASSEL	2020JZ	BIN	qBN10-7	10	45257940	45322107	3VmrMLM	2020JZ	BN	1
qBIN10-7	10	45097978	45697530	TASSEL	2020JZ	BIN	qBN10-9	10	45257940	45322107	3VmrMLM	2019SY	BN	1
qBIN10-7	10	45097978	45697530	TASSEL	2020JZ	BIN	qBN10-16	10	45257940	45322107	RTM-GWAS	mean	BN	1
qBIN10-7	10	45097978	45697530	TASSEL	2020JZ	BIN	qBN10-6	10	45257940	45322107	RTM-GWAS	2020JZ	BN	1
qBIN10-7	10	45097978	45697530	TASSEL	2020JZ	BIN	qBN10-8	10	45257940	45322107	RTM-GWAS	2019SY	BN	1
qBIN10-7	10	45097978	45697530	TASSEL	2020JZ	BIN	qBN10-1	10	45475505	45622801	RTM-GWAS	2021SQ	BN	1
qBL10-6	10	45193350	45374068	EMMAX	2019JZ	BL	qBN10-20	10	45257940	45322107	3VmrMLM	mean	BN	1
qBL10-6	10	45193350	45374068	EMMAX	2019JZ	BL	qBN10-7	10	45257940	45322107	3VmrMLM	2020JZ	BN	1
qBL10-6	10	45193350	45374068	EMMAX	2019JZ	BL	qBN10-9	10	45257940	45322107	3VmrMLM	2019SY	BN	1
qBL10-6	10	45193350	45374068	EMMAX	2019JZ	BL	qBN10-16	10	45257940	45322107	RTM-GWAS	mean	BN	1
qBL10-6	10	45193350	45374068	EMMAX	2019JZ	BL	qBN10-6	10	45257940	45322107	RTM-GWAS	2020JZ	BN	1
qBL10-6	10	45193350	45374068	EMMAX	2019JZ	BL	qBN10-8	10	45257940	45322107	RTM-GWAS	2019SY	BN	1
qBIL10-4	10	45257940	45322107	3VmrMLM	2019JZ	BIL	qBN10-16	10	45257940	45322107	RTM-GWAS	mean	BN	1
qBIL10-4	10	45257940	45322107	3VmrMLM	2019JZ	BIL	qBN10-6	10	45257940	45322107	RTM-GWAS	2020JZ	BN	1
qBIL10-4	10	45257940	45322107	3VmrMLM	2019JZ	BIL	qBN10-8	10	45257940	45322107	RTM-GWAS	2019SY	BN	1
qBIL10-5	10	45257940	45322107	3VmrMLM	mean	BIL	qBN10-16	10	45257940	45322107	RTM-GWAS	mean	BN	1
qBIL10-5	10	45257940	45322107	3VmrMLM	mean	BIL	qBN10-6	10	45257940	45322107	RTM-GWAS	2020JZ	BN	1
qBIL10-5	10	45257940	45322107	3VmrMLM	mean	BIL	qBN10-8	10	45257940	45322107	RTM-GWAS	2019SY	BN	1
qBIN10-9	10	45257940	45322107	3VmrMLM	2020JZ	BIN	qBN10-16	10	45257940	45322107	RTM-GWAS	mean	BN	1
qBIN10-9	10	45257940	45322107	3VmrMLM	2020JZ	BIN	qBN10-6	10	45257940	45322107	RTM-GWAS	2020JZ	BN	1
qBIN10-9	10	45257940	45322107	3VmrMLM	2020JZ	BIN	qBN10-8	10	45257940	45322107	RTM-GWAS	2019SY	BN	1
qBL10-10	10	45257940	45322107	3VmrMLM	2020JZ	BL	qBN10-16	10	45257940	45322107	RTM-GWAS	mean	BN	1
qBL10-10	10	45257940	45322107	3VmrMLM	2020JZ	BL	qBN10-6	10	45257940	45322107	RTM-GWAS	2020JZ	BN	1
qBL10-10	10	45257940	45322107	3VmrMLM	2020JZ	BL	qBN10-8	10	45257940	45322107	RTM-GWAS	2019SY	BN	1
qBL10-15	10	45257940	45322107	3VmrMLM	mean	BL	qBN10-16	10	45257940	45322107	RTM-GWAS	mean	BN	1
qBL10-15	10	45257940	45322107	3VmrMLM	mean	BL	qBN10-6	10	45257940	45322107	RTM-GWAS	2020JZ	BN	1
qBL10-15	10	45257940	45322107	3VmrMLM	mean	BL	qBN10-8	10	45257940	45322107	RTM-GWAS	2019SY	BN	1
qBL10-8	10	45257940	45322107	3VmrMLM	2019JZ	BL	qBN10-16	10	45257940	45322107	RTM-GWAS	mean	BN	1
qBL10-8	10	45257940	45322107	3VmrMLM	2019JZ	BL	qBN10-6	10	45257940	45322107	RTM-GWAS	2020JZ	BN	1
qBL10-8	10	45257940	45322107	3VmrMLM	2019JZ	BL	qBN10-8	10	45257940	45322107	RTM-GWAS	2019SY	BN	1
qBIN10-12	10	46572505	46985577	EMMAX	mean	BIN	qBN10-13	10	46619092	46741714	RTM-GWAS	2020JZ	BN	1
qBIN10-12	10	46572505	46985577	EMMAX	mean	BIN	qBN10-17	10	46619092	46741714	RTM-GWAS	mean	BN	1
qBL11-2	11	10609377	11279201	EMMAX	2019JZ	BL	qBIL11-1	11	10744281	10779406	RTM-GWAS	2019SY	BIL	1
qBL11-3	11	10609377	11279201	TASSEL	2019JZ	BL	qBIL11-1	11	10744281	10779406	RTM-GWAS	2019SY	BIL	1
qBL11-3	11	10609377	11279201	TASSEL	2019JZ	BL	qBIL11-2	11	10851924	11092389	EMMAX	2019SY	BIL	1
qBIN11-1	11	10719187	11279201	EMMAX	2019JZ	BIN	qBIL11-1	11	10744281	10779406	RTM-GWAS	2019SY	BIL	1
qBL11-2	11	10609377	11279201	EMMAX	2019JZ	BL	qBIN11-2	11	10744281	10779406	RTM-GWAS	2020JZ	BIN	1
qBL11-2	11	10609377	11279201	EMMAX	2019JZ	BL	qBIN11-3	11	10899074	10904384	3VmrMLM	2020JZ	BIN	1
qBL11-2	11	10609377	11279201	EMMAX	2019JZ	BL	qBIN11-5	11	11043519	11092389	3VmrMLM	2019JZ	BIN	1
qBL11-2	11	10609377	11279201	EMMAX	2019JZ	BL	qBIN11-8	11	11043519	11092389	3VmrMLM	mean	BIN	1
qBL11-2	11	10609377	11279201	EMMAX	2019JZ	BL	qBIN11-4	11	11043519	11092389	RTM-GWAS	2019JZ	BIN	1
qBL11-2	11	10609377	11279201	EMMAX	2019JZ	BL	qBIN11-7	11	11043519	11092389	RTM-GWAS	mean	BIN	1
qBL11-3	11	10609377	11279201	TASSEL	2019JZ	BL	qBIN11-1	11	10719187	11279201	EMMAX	2019JZ	BIN	1
qBL11-3	11	10609377	11279201	TASSEL	2019JZ	BL	qBIN11-2	11	10744281	10779406	RTM-GWAS	2020JZ	BIN	1
qBL11-3	11	10609377	11279201	TASSEL	2019JZ	BL	qBIN11-3	11	10899074	10904384	3VmrMLM	2020JZ	BIN	1
qBL11-3	11	10609377	11279201	TASSEL	2019JZ	BL	qBIN11-5	11	11043519	11092389	3VmrMLM	2019JZ	BIN	1
qBL11-3	11	10609377	11279201	TASSEL	2019JZ	BL	qBIN11-8	11	11043519	11092389	3VmrMLM	mean	BIN	1
qBL11-3	11	10609377	11279201	TASSEL	2019JZ	BL	qBIN11-4	11	11043519	11092389	RTM-GWAS	2019JZ	BIN	1
qBL11-3	11	10609377	11279201	TASSEL	2019JZ	BL	qBIN11-7	11	11043519	11092389	RTM-GWAS	mean	BIN	1
qBIL11-2	11	10851924	11092389	EMMAX	2019SY	BIL	qBIN11-3	11	10899074	10904384	3VmrMLM	2020JZ	BIN	1
qBIL11-2	11	10851924	11092389	EMMAX	2019SY	BIL	qBIN11-5	11	11043519	11092389	3VmrMLM	2019JZ	BIN	1
qBIL11-2	11	10851924	11092389	EMMAX	2019SY	BIL	qBIN11-8	11	11043519	11092389	3VmrMLM	mean	BIN	1
qBIL11-2	11	10851924	11092389	EMMAX	2019SY	BIL	qBIN11-4	11	11043519	11092389	RTM-GWAS	2019JZ	BIN	1
qBIL11-2	11	10851924	11092389	EMMAX	2019SY	BIL	qBIN11-7	11	11043519	11092389	RTM-GWAS	mean	BIN	1
qBN11-2	11	10904384	11183285	EMMAX	2020JZ	BN	qBIN11-5	11	11043519	11092389	3VmrMLM	2019JZ	BIN	1
qBN11-2	11	10904384	11183285	EMMAX	2020JZ	BN	qBIN11-8	11	11043519	11092389	3VmrMLM	mean	BIN	1
qBN11-2	11	10904384	11183285	EMMAX	2020JZ	BN	qBIN11-4	11	11043519	11092389	RTM-GWAS	2019JZ	BIN	1
qBN11-2	11	10904384	11183285	EMMAX	2020JZ	BN	qBIN11-7	11	11043519	11092389	RTM-GWAS	mean	BIN	1
qBL11-10	11	11043519	11092389	3VmrMLM	mean	BL	qBIN11-4	11	11043519	11092389	RTM-GWAS	2019JZ	BIN	1
qBL11-10	11	11043519	11092389	3VmrMLM	mean	BL	qBIN11-7	11	11043519	11092389	RTM-GWAS	mean	BIN	1
qBL11-5	11	11043519	11092389	3VmrMLM	2019JZ	BL	qBIN11-4	11	11043519	11092389	RTM-GWAS	2019JZ	BIN	1
qBL11-5	11	11043519	11092389	3VmrMLM	2019JZ	BL	qBIN11-7	11	11043519	11092389	RTM-GWAS	mean	BIN	1
qBN11-4	11	11043519	11092389	3VmrMLM	2020JZ	BN	qBIN11-4	11	11043519	11092389	RTM-GWAS	2019JZ	BIN	1
qBN11-4	11	11043519	11092389	3VmrMLM	2020JZ	BN	qBIN11-7	11	11043519	11092389	RTM-GWAS	mean	BIN	1
qBIN11-1	11	10719187	11279201	EMMAX	2019JZ	BIN	qBL11-10	11	11043519	11092389	3VmrMLM	mean	BL	1
qBIN11-1	11	10719187	11279201	EMMAX	2019JZ	BIN	qBL11-5	11	11043519	11092389	3VmrMLM	2019JZ	BL	1
qBIN11-1	11	10719187	11279201	EMMAX	2019JZ	BIN	qBL11-4	11	11043519	11092389	RTM-GWAS	2019JZ	BL	1
qBIN11-1	11	10719187	11279201	EMMAX	2019JZ	BIN	qBL11-9	11	11043519	11092389	RTM-GWAS	mean	BL	1
qBIL11-2	11	10851924	11092389	EMMAX	2019SY	BIL	qBL11-10	11	11043519	11092389	3VmrMLM	mean	BL	1
qBIL11-2	11	10851924	11092389	EMMAX	2019SY	BIL	qBL11-5	11	11043519	11092389	3VmrMLM	2019JZ	BL	1
qBIL11-2	11	10851924	11092389	EMMAX	2019SY	BIL	qBL11-4	11	11043519	11092389	RTM-GWAS	2019JZ	BL	1
qBIL11-2	11	10851924	11092389	EMMAX	2019SY	BIL	qBL11-9	11	11043519	11092389	RTM-GWAS	mean	BL	1
qBN11-2	11	10904384	11183285	EMMAX	2020JZ	BN	qBL11-10	11	11043519	11092389	3VmrMLM	mean	BL	1
qBN11-2	11	10904384	11183285	EMMAX	2020JZ	BN	qBL11-5	11	11043519	11092389	3VmrMLM	2019JZ	BL	1
qBN11-2	11	10904384	11183285	EMMAX	2020JZ	BN	qBL11-4	11	11043519	11092389	RTM-GWAS	2019JZ	BL	1
qBN11-2	11	10904384	11183285	EMMAX	2020JZ	BN	qBL11-9	11	11043519	11092389	RTM-GWAS	mean	BL	1
qBIN11-5	11	11043519	11092389	3VmrMLM	2019JZ	BIN	qBL11-4	11	11043519	11092389	RTM-GWAS	2019JZ	BL	1
qBIN11-5	11	11043519	11092389	3VmrMLM	2019JZ	BIN	qBL11-9	11	11043519	11092389	RTM-GWAS	mean	BL	1
qBIN11-8	11	11043519	11092389	3VmrMLM	mean	BIN	qBL11-4	11	11043519	11092389	RTM-GWAS	2019JZ	BL	1
qBIN11-8	11	11043519	11092389	3VmrMLM	mean	BIN	qBL11-9	11	11043519	11092389	RTM-GWAS	mean	BL	1
qBN11-4	11	11043519	11092389	3VmrMLM	2020JZ	BN	qBL11-4	11	11043519	11092389	RTM-GWAS	2019JZ	BL	1
qBN11-4	11	11043519	11092389	3VmrMLM	2020JZ	BN	qBL11-9	11	11043519	11092389	RTM-GWAS	mean	BL	1
qBL11-2	11	10609377	11279201	EMMAX	2019JZ	BL	qBN11-4	11	11043519	11092389	3VmrMLM	2020JZ	BN	1
qBL11-2	11	10609377	11279201	EMMAX	2019JZ	BL	qBN11-3	11	11043519	11092389	RTM-GWAS	2020JZ	BN	1
qBL11-2	11	10609377	11279201	EMMAX	2019JZ	BL	qBN11-1	11	11099081	11229660	RTM-GWAS	2019JZ	BN	1
qBL11-3	11	10609377	11279201	TASSEL	2019JZ	BL	qBN11-2	11	10904384	11183285	EMMAX	2020JZ	BN	1
qBL11-3	11	10609377	11279201	TASSEL	2019JZ	BL	qBN11-4	11	11043519	11092389	3VmrMLM	2020JZ	BN	1
qBL11-3	11	10609377	11279201	TASSEL	2019JZ	BL	qBN11-3	11	11043519	11092389	RTM-GWAS	2020JZ	BN	1
qBL11-3	11	10609377	11279201	TASSEL	2019JZ	BL	qBN11-1	11	11099081	11229660	RTM-GWAS	2019JZ	BN	1
qBIN11-1	11	10719187	11279201	EMMAX	2019JZ	BIN	qBN11-4	11	11043519	11092389	3VmrMLM	2020JZ	BN	1
qBIN11-1	11	10719187	11279201	EMMAX	2019JZ	BIN	qBN11-3	11	11043519	11092389	RTM-GWAS	2020JZ	BN	1
qBIN11-1	11	10719187	11279201	EMMAX	2019JZ	BIN	qBN11-1	11	11099081	11229660	RTM-GWAS	2019JZ	BN	1
qBIL11-2	11	10851924	11092389	EMMAX	2019SY	BIL	qBN11-4	11	11043519	11092389	3VmrMLM	2020JZ	BN	1
qBIL11-2	11	10851924	11092389	EMMAX	2019SY	BIL	qBN11-3	11	11043519	11092389	RTM-GWAS	2020JZ	BN	1
qBIL11-2	11	10851924	11092389	EMMAX	2019SY	BIL	qBN11-1	11	11099081	11229660	RTM-GWAS	2019JZ	BN	0.988378
qBIN11-3	11	10899074	10904384	3VmrMLM	2020JZ	BIN	qBN11-2	11	10904384	11183285	EMMAX	2020JZ	BN	0.963961
qBIN11-5	11	11043519	11092389	3VmrMLM	2019JZ	BIN	qBN11-3	11	11043519	11092389	RTM-GWAS	2020JZ	BN	1
qBIN11-5	11	11043519	11092389	3VmrMLM	2019JZ	BIN	qBN11-1	11	11099081	11229660	RTM-GWAS	2019JZ	BN	0.988378
qBIN11-8	11	11043519	11092389	3VmrMLM	mean	BIN	qBN11-3	11	11043519	11092389	RTM-GWAS	2020JZ	BN	1
qBIN11-8	11	11043519	11092389	3VmrMLM	mean	BIN	qBN11-1	11	11099081	11229660	RTM-GWAS	2019JZ	BN	0.988378
qBL11-10	11	11043519	11092389	3VmrMLM	mean	BL	qBN11-3	11	11043519	11092389	RTM-GWAS	2020JZ	BN	1
qBL11-10	11	11043519	11092389	3VmrMLM	mean	BL	qBN11-1	11	11099081	11229660	RTM-GWAS	2019JZ	BN	0.988378
qBL11-5	11	11043519	11092389	3VmrMLM	2019JZ	BL	qBN11-3	11	11043519	11092389	RTM-GWAS	2020JZ	BN	1
qBL11-5	11	11043519	11092389	3VmrMLM	2019JZ	BL	qBN11-1	11	11099081	11229660	RTM-GWAS	2019JZ	BN	0.988378
qBN12-10	12	3438409	5817926	EMMAX	mean	BN	qBIN12-1	12	5724257	5817926	RTM-GWAS	2019SY	BIN	1
qBN12-13	12	3633162	6216535	TASSEL	mean	BN	qBIN12-1	12	5724257	5817926	RTM-GWAS	2019SY	BIN	1
qBN12-6	12	4637147	5817926	EMMAX	2020JZ	BN	qBIN12-1	12	5724257	5817926	RTM-GWAS	2019SY	BIN	1
qBIL13-14	13	41619891	42577532	EMMAX	mean	BIL	qBIN13-1	13	42247555	42286345	RTM-GWAS	2019SY	BIN	1
qBIL13-6	13	37175077	39002308	EMMAX	2020JZ	BIL	qBL13-5	13	38004511	38041203	RTM-GWAS	2019SY	BL	1
qBIL13-7	13	37360709	39002308	TASSEL	2020JZ	BIL	qBL13-5	13	38004511	38041203	RTM-GWAS	2019SY	BL	1
qBIL13-8	13	37642237	39002308	EMMAX	mean	BIL	qBL13-5	13	38004511	38041203	RTM-GWAS	2019SY	BL	1
qBIL13-9	13	37736159	38553518	TASSEL	mean	BIL	qBL13-5	13	38004511	38041203	RTM-GWAS	2019SY	BL	1
qBIL13-10	13	37905472	39002308	EMMAX	2019JZ	BIL	qBL13-5	13	38004511	38041203	RTM-GWAS	2019SY	BL	1
qBIL13-14	13	41619891	42577532	EMMAX	mean	BIL	qBL13-6	13	41863394	41887491	RTM-GWAS	2019JZ	BL	1
qBIL13-14	13	41619891	42577532	EMMAX	mean	BIL	qBL13-8	13	41863394	41887491	RTM-GWAS	mean	BL	1
qBIL13-14	13	41619891	42577532	EMMAX	mean	BIL	qBL13-1	13	42247555	42286345	RTM-GWAS	2020JZ	BL	1
qBIL13-14	13	41619891	42577532	EMMAX	mean	BIL	qBL13-2	13	42247555	42286345	RTM-GWAS	2019SY	BL	1
qBIL13-16	13	41863394	41887491	3VmrMLM	2019SY	BIL	qBL13-6	13	41863394	41887491	RTM-GWAS	2019JZ	BL	1
qBIL13-16	13	41863394	41887491	3VmrMLM	2019SY	BIL	qBL13-8	13	41863394	41887491	RTM-GWAS	mean	BL	1
qBIL13-17	13	41863394	41887491	3VmrMLM	mean	BIL	qBL13-6	13	41863394	41887491	RTM-GWAS	2019JZ	BL	1
qBIL13-17	13	41863394	41887491	3VmrMLM	mean	BIL	qBL13-8	13	41863394	41887491	RTM-GWAS	mean	BL	1
qBL19-2	19	49372089	49873683	EMMAX	2020JZ	BL	qBIN19-6	19	49687333	49873683	RTM-GWAS	2020JZ	BIN	1
qBIN19-5	19	49372089	49687333	3VmrMLM	2020JZ	BIN	qBL19-2	19	49372089	49873683	EMMAX	2020JZ	BL	1
qBIL02-2	2	15737440	25766348	EMMAX	2019JZ	BIL	qBIL02-3	2	15737440	25766348	RTM-GWAS	mean	BIL	1
qBN03-4	3	36518347	37236411	EMMAX	2021SQ	BN	qBN03-3	3	36518347	37116685	TASSEL	2021SQ	BN	1
qBN03-4	3	36518347	37236411	EMMAX	2021SQ	BN	qBN03-5	3	36708811	36717177	RTM-GWAS	2020JZ	BN	1
qBN03-4	3	36518347	37236411	EMMAX	2021SQ	BN	qBN03-8	3	36708811	36717177	RTM-GWAS	mean	BN	1
qBN03-4	3	36518347	37236411	EMMAX	2021SQ	BN	qBN03-6	3	36717177	36753590	RTM-GWAS	2021SQ	BN	1
qBN03-3	3	36518347	37116685	TASSEL	2021SQ	BN	qBN03-5	3	36708811	36717177	RTM-GWAS	2020JZ	BN	1
qBN03-3	3	36518347	37116685	TASSEL	2021SQ	BN	qBN03-8	3	36708811	36717177	RTM-GWAS	mean	BN	1
qBN03-3	3	36518347	37116685	TASSEL	2021SQ	BN	qBN03-6	3	36717177	36753590	RTM-GWAS	2021SQ	BN	1
qBIL10-4	10	45257940	45322107	3VmrMLM	2019JZ	BIL	qBIL10-3	10	45257940	45322107	RTM-GWAS	2019JZ	BIL	1
qBIL10-4	10	45257940	45322107	3VmrMLM	2019JZ	BIL	qBIL10-6	10	45257940	45322107	RTM-GWAS	mean	BIL	1
qBIL10-5	10	45257940	45322107	3VmrMLM	mean	BIL	qBIL10-3	10	45257940	45322107	RTM-GWAS	2019JZ	BIL	1
qBIL10-5	10	45257940	45322107	3VmrMLM	mean	BIL	qBIL10-6	10	45257940	45322107	RTM-GWAS	mean	BIL	1
qBIN10-2	10	43388237	46985577	EMMAX	2020JZ	BIN	qBIN10-4	10	43395294	44219115	TASSEL	2020JZ	BIN	1
qBIN10-2	10	43388237	46985577	EMMAX	2020JZ	BIN	qBIN10-15	10	43592423	43650478	3VmrMLM	mean	BIN	1
qBIN10-2	10	43388237	46985577	EMMAX	2020JZ	BIN	qBIN10-5	10	43592423	43650478	3VmrMLM	2019JZ	BIN	1
qBIN10-2	10	43388237	46985577	EMMAX	2020JZ	BIN	qBIN10-7	10	45097978	45697530	TASSEL	2020JZ	BIN	1
qBIN10-2	10	43388237	46985577	EMMAX	2020JZ	BIN	qBIN10-9	10	45257940	45322107	3VmrMLM	2020JZ	BIN	1
qBIN10-2	10	43388237	46985577	EMMAX	2020JZ	BIN	qBIN10-14	10	45257940	45322107	RTM-GWAS	mean	BIN	1
qBIN10-2	10	43388237	46985577	EMMAX	2020JZ	BIN	qBIN10-8	10	45257940	45322107	RTM-GWAS	2020JZ	BIN	1
qBIN10-2	10	43388237	46985577	EMMAX	2020JZ	BIN	qBIN10-10	10	45374068	45419307	RTM-GWAS	2019JZ	BIN	1
qBIN10-3	10	43395294	44004660	EMMAX	2019JZ	BIN	qBIN10-4	10	43395294	44219115	TASSEL	2020JZ	BIN	1
qBIN10-3	10	43395294	44004660	EMMAX	2019JZ	BIN	qBIN10-15	10	43592423	43650478	3VmrMLM	mean	BIN	1
qBIN10-3	10	43395294	44004660	EMMAX	2019JZ	BIN	qBIN10-5	10	43592423	43650478	3VmrMLM	2019JZ	BIN	1
qBIN10-11	10	43395294	45697530	EMMAX	mean	BIN	qBIN10-4	10	43395294	44219115	TASSEL	2020JZ	BIN	1
qBIN10-11	10	43395294	45697530	EMMAX	mean	BIN	qBIN10-15	10	43592423	43650478	3VmrMLM	mean	BIN	1
qBIN10-11	10	43395294	45697530	EMMAX	mean	BIN	qBIN10-5	10	43592423	43650478	3VmrMLM	2019JZ	BIN	1
qBIN10-11	10	43395294	45697530	EMMAX	mean	BIN	qBIN10-7	10	45097978	45697530	TASSEL	2020JZ	BIN	1
qBIN10-11	10	43395294	45697530	EMMAX	mean	BIN	qBIN10-9	10	45257940	45322107	3VmrMLM	2020JZ	BIN	1
qBIN10-11	10	43395294	45697530	EMMAX	mean	BIN	qBIN10-14	10	45257940	45322107	RTM-GWAS	mean	BIN	1
qBIN10-11	10	43395294	45697530	EMMAX	mean	BIN	qBIN10-8	10	45257940	45322107	RTM-GWAS	2020JZ	BIN	1
qBIN10-11	10	43395294	45697530	EMMAX	mean	BIN	qBIN10-10	10	45374068	45419307	RTM-GWAS	2019JZ	BIN	1
qBIN10-4	10	43395294	44219115	TASSEL	2020JZ	BIN	qBIN10-15	10	43592423	43650478	3VmrMLM	mean	BIN	1
qBIN10-4	10	43395294	44219115	TASSEL	2020JZ	BIN	qBIN10-5	10	43592423	43650478	3VmrMLM	2019JZ	BIN	1
qBIN10-6	10	45097978	45658686	EMMAX	2019JZ	BIN	qBIN10-7	10	45097978	45697530	TASSEL	2020JZ	BIN	1
qBIN10-6	10	45097978	45658686	EMMAX	2019JZ	BIN	qBIN10-9	10	45257940	45322107	3VmrMLM	2020JZ	BIN	1
qBIN10-6	10	45097978	45658686	EMMAX	2019JZ	BIN	qBIN10-14	10	45257940	45322107	RTM-GWAS	mean	BIN	1
qBIN10-6	10	45097978	45658686	EMMAX	2019JZ	BIN	qBIN10-8	10	45257940	45322107	RTM-GWAS	2020JZ	BIN	1
qBIN10-6	10	45097978	45658686	EMMAX	2019JZ	BIN	qBIN10-10	10	45374068	45419307	RTM-GWAS	2019JZ	BIN	1
qBIN10-7	10	45097978	45697530	TASSEL	2020JZ	BIN	qBIN10-9	10	45257940	45322107	3VmrMLM	2020JZ	BIN	1
qBIN10-7	10	45097978	45697530	TASSEL	2020JZ	BIN	qBIN10-14	10	45257940	45322107	RTM-GWAS	mean	BIN	1
qBIN10-7	10	45097978	45697530	TASSEL	2020JZ	BIN	qBIN10-8	10	45257940	45322107	RTM-GWAS	2020JZ	BIN	1
qBIN10-7	10	45097978	45697530	TASSEL	2020JZ	BIN	qBIN10-10	10	45374068	45419307	RTM-GWAS	2019JZ	BIN	1
qBIN10-9	10	45257940	45322107	3VmrMLM	2020JZ	BIN	qBIN10-14	10	45257940	45322107	RTM-GWAS	mean	BIN	1
qBIN10-9	10	45257940	45322107	3VmrMLM	2020JZ	BIN	qBIN10-8	10	45257940	45322107	RTM-GWAS	2020JZ	BIN	1
qBL10-3	10	42222333	44104943	TASSEL	2020JZ	BL	qBL10-4	10	42363130	42382964	RTM-GWAS	2020JZ	BL	1
qBL10-3	10	42222333	44104943	TASSEL	2020JZ	BL	qBL10-5	10	43366437	46210329	EMMAX	2020JZ	BL	1
qBL10-3	10	42222333	44104943	TASSEL	2020JZ	BL	qBL10-12	10	43395294	46350300	EMMAX	mean	BL	1
qBL10-5	10	43366437	46210329	EMMAX	2020JZ	BL	qBL10-14	10	43395294	45658686	TASSEL	mean	BL	1
qBL10-5	10	43366437	46210329	EMMAX	2020JZ	BL	qBL10-10	10	45257940	45322107	3VmrMLM	2020JZ	BL	1
qBL10-5	10	43366437	46210329	EMMAX	2020JZ	BL	qBL10-15	10	45257940	45322107	3VmrMLM	mean	BL	1
qBL10-5	10	43366437	46210329	EMMAX	2020JZ	BL	qBL10-8	10	45257940	45322107	3VmrMLM	2019JZ	BL	1
qBL10-5	10	43366437	46210329	EMMAX	2020JZ	BL	qBL10-13	10	45257940	45322107	RTM-GWAS	mean	BL	1
qBL10-5	10	43366437	46210329	EMMAX	2020JZ	BL	qBL10-7	10	45257940	45322107	RTM-GWAS	2019JZ	BL	1
qBL10-5	10	43366437	46210329	EMMAX	2020JZ	BL	qBL10-9	10	45257940	45322107	RTM-GWAS	2020JZ	BL	1
qBL10-5	10	43366437	46210329	EMMAX	2020JZ	BL	qBL10-11	10	45978214	45986940	RTM-GWAS	2019SY	BL	1
qBL10-12	10	43395294	46350300	EMMAX	mean	BL	qBL10-14	10	43395294	45658686	TASSEL	mean	BL	1
qBL10-12	10	43395294	46350300	EMMAX	mean	BL	qBL10-10	10	45257940	45322107	3VmrMLM	2020JZ	BL	1
qBL10-12	10	43395294	46350300	EMMAX	mean	BL	qBL10-15	10	45257940	45322107	3VmrMLM	mean	BL	1
qBL10-12	10	43395294	46350300	EMMAX	mean	BL	qBL10-8	10	45257940	45322107	3VmrMLM	2019JZ	BL	1
qBL10-12	10	43395294	46350300	EMMAX	mean	BL	qBL10-13	10	45257940	45322107	RTM-GWAS	mean	BL	1
qBL10-12	10	43395294	46350300	EMMAX	mean	BL	qBL10-7	10	45257940	45322107	RTM-GWAS	2019JZ	BL	1
qBL10-12	10	43395294	46350300	EMMAX	mean	BL	qBL10-9	10	45257940	45322107	RTM-GWAS	2020JZ	BL	1
qBL10-12	10	43395294	46350300	EMMAX	mean	BL	qBL10-11	10	45978214	45986940	RTM-GWAS	2019SY	BL	1
qBL10-14	10	43395294	45658686	TASSEL	mean	BL	qBL10-6	10	45193350	45374068	EMMAX	2019JZ	BL	1
qBL10-14	10	43395294	45658686	TASSEL	mean	BL	qBL10-10	10	45257940	45322107	3VmrMLM	2020JZ	BL	1
qBL10-14	10	43395294	45658686	TASSEL	mean	BL	qBL10-15	10	45257940	45322107	3VmrMLM	mean	BL	1
qBL10-14	10	43395294	45658686	TASSEL	mean	BL	qBL10-8	10	45257940	45322107	3VmrMLM	2019JZ	BL	1
qBL10-14	10	43395294	45658686	TASSEL	mean	BL	qBL10-13	10	45257940	45322107	RTM-GWAS	mean	BL	1
qBL10-14	10	43395294	45658686	TASSEL	mean	BL	qBL10-7	10	45257940	45322107	RTM-GWAS	2019JZ	BL	1
qBL10-14	10	43395294	45658686	TASSEL	mean	BL	qBL10-9	10	45257940	45322107	RTM-GWAS	2020JZ	BL	1
qBL10-6	10	45193350	45374068	EMMAX	2019JZ	BL	qBL10-10	10	45257940	45322107	3VmrMLM	2020JZ	BL	1
qBL10-6	10	45193350	45374068	EMMAX	2019JZ	BL	qBL10-15	10	45257940	45322107	3VmrMLM	mean	BL	1
qBL10-6	10	45193350	45374068	EMMAX	2019JZ	BL	qBL10-8	10	45257940	45322107	3VmrMLM	2019JZ	BL	1
qBL10-6	10	45193350	45374068	EMMAX	2019JZ	BL	qBL10-13	10	45257940	45322107	RTM-GWAS	mean	BL	1
qBL10-6	10	45193350	45374068	EMMAX	2019JZ	BL	qBL10-7	10	45257940	45322107	RTM-GWAS	2019JZ	BL	1
qBL10-6	10	45193350	45374068	EMMAX	2019JZ	BL	qBL10-9	10	45257940	45322107	RTM-GWAS	2020JZ	BL	1
qBL10-10	10	45257940	45322107	3VmrMLM	2020JZ	BL	qBL10-13	10	45257940	45322107	RTM-GWAS	mean	BL	1
qBL10-10	10	45257940	45322107	3VmrMLM	2020JZ	BL	qBL10-7	10	45257940	45322107	RTM-GWAS	2019JZ	BL	1
qBL10-10	10	45257940	45322107	3VmrMLM	2020JZ	BL	qBL10-9	10	45257940	45322107	RTM-GWAS	2020JZ	BL	1
qBL10-15	10	45257940	45322107	3VmrMLM	mean	BL	qBL10-13	10	45257940	45322107	RTM-GWAS	mean	BL	1
qBL10-15	10	45257940	45322107	3VmrMLM	mean	BL	qBL10-7	10	45257940	45322107	RTM-GWAS	2019JZ	BL	1
qBL10-15	10	45257940	45322107	3VmrMLM	mean	BL	qBL10-9	10	45257940	45322107	RTM-GWAS	2020JZ	BL	1
qBL10-8	10	45257940	45322107	3VmrMLM	2019JZ	BL	qBL10-13	10	45257940	45322107	RTM-GWAS	mean	BL	1
qBL10-8	10	45257940	45322107	3VmrMLM	2019JZ	BL	qBL10-7	10	45257940	45322107	RTM-GWAS	2019JZ	BL	1
qBL10-8	10	45257940	45322107	3VmrMLM	2019JZ	BL	qBL10-9	10	45257940	45322107	RTM-GWAS	2020JZ	BL	1
qBN10-15	10	40618589	40751041	RTM-GWAS	mean	BN	qBN10-19	10	40651921	40664299	3VmrMLM	mean	BN	1
qBN10-3	10	43850629	47047085	EMMAX	2020JZ	BN	qBN10-4	10	44874629	46985577	TASSEL	2020JZ	BN	1
qBN10-3	10	43850629	47047085	EMMAX	2020JZ	BN	qBN10-5	10	44932726	44963961	RTM-GWAS	2021SQ	BN	1
qBN10-3	10	43850629	47047085	EMMAX	2020JZ	BN	qBN10-18	10	45050047	45697530	TASSEL	mean	BN	1
qBN10-3	10	43850629	47047085	EMMAX	2020JZ	BN	qBN10-20	10	45257940	45322107	3VmrMLM	mean	BN	1
qBN10-3	10	43850629	47047085	EMMAX	2020JZ	BN	qBN10-7	10	45257940	45322107	3VmrMLM	2020JZ	BN	1
qBN10-3	10	43850629	47047085	EMMAX	2020JZ	BN	qBN10-9	10	45257940	45322107	3VmrMLM	2019SY	BN	1
qBN10-3	10	43850629	47047085	EMMAX	2020JZ	BN	qBN10-16	10	45257940	45322107	RTM-GWAS	mean	BN	1
qBN10-3	10	43850629	47047085	EMMAX	2020JZ	BN	qBN10-6	10	45257940	45322107	RTM-GWAS	2020JZ	BN	1
qBN10-3	10	43850629	47047085	EMMAX	2020JZ	BN	qBN10-8	10	45257940	45322107	RTM-GWAS	2019SY	BN	1
qBN10-3	10	43850629	47047085	EMMAX	2020JZ	BN	qBN10-1	10	45475505	45622801	RTM-GWAS	2021SQ	BN	1
qBN10-3	10	43850629	47047085	EMMAX	2020JZ	BN	qBN10-11	10	45903960	45978214	RTM-GWAS	2020JZ	BN	1
qBN10-3	10	43850629	47047085	EMMAX	2020JZ	BN	qBN10-12	10	46210329	46350300	RTM-GWAS	2019JZ	BN	1
qBN10-3	10	43850629	47047085	EMMAX	2020JZ	BN	qBN10-13	10	46619092	46741714	RTM-GWAS	2020JZ	BN	1
qBN10-3	10	43850629	47047085	EMMAX	2020JZ	BN	qBN10-17	10	46619092	46741714	RTM-GWAS	mean	BN	1
qBN10-4	10	44874629	46985577	TASSEL	2020JZ	BN	qBN10-14	10	44932726	46985577	EMMAX	mean	BN	1
qBN10-4	10	44874629	46985577	TASSEL	2020JZ	BN	qBN10-5	10	44932726	44963961	RTM-GWAS	2021SQ	BN	1
qBN10-4	10	44874629	46985577	TASSEL	2020JZ	BN	qBN10-20	10	45257940	45322107	3VmrMLM	mean	BN	1
qBN10-4	10	44874629	46985577	TASSEL	2020JZ	BN	qBN10-7	10	45257940	45322107	3VmrMLM	2020JZ	BN	1
qBN10-4	10	44874629	46985577	TASSEL	2020JZ	BN	qBN10-9	10	45257940	45322107	3VmrMLM	2019SY	BN	1
qBN10-4	10	44874629	46985577	TASSEL	2020JZ	BN	qBN10-16	10	45257940	45322107	RTM-GWAS	mean	BN	1
qBN10-4	10	44874629	46985577	TASSEL	2020JZ	BN	qBN10-6	10	45257940	45322107	RTM-GWAS	2020JZ	BN	1
qBN10-4	10	44874629	46985577	TASSEL	2020JZ	BN	qBN10-8	10	45257940	45322107	RTM-GWAS	2019SY	BN	1
qBN10-4	10	44874629	46985577	TASSEL	2020JZ	BN	qBN10-1	10	45475505	45622801	RTM-GWAS	2021SQ	BN	1
qBN10-4	10	44874629	46985577	TASSEL	2020JZ	BN	qBN10-10	10	45833957	46619092	EMMAX	2019JZ	BN	1
qBN10-4	10	44874629	46985577	TASSEL	2020JZ	BN	qBN10-11	10	45903960	45978214	RTM-GWAS	2020JZ	BN	1
qBN10-4	10	44874629	46985577	TASSEL	2020JZ	BN	qBN10-12	10	46210329	46350300	RTM-GWAS	2019JZ	BN	1
qBN10-4	10	44874629	46985577	TASSEL	2020JZ	BN	qBN10-13	10	46619092	46741714	RTM-GWAS	2020JZ	BN	1
qBN10-4	10	44874629	46985577	TASSEL	2020JZ	BN	qBN10-17	10	46619092	46741714	RTM-GWAS	mean	BN	1
qBN10-14	10	44932726	46985577	EMMAX	mean	BN	qBN10-5	10	44932726	44963961	RTM-GWAS	2021SQ	BN	1
qBN10-14	10	44932726	46985577	EMMAX	mean	BN	qBN10-18	10	45050047	45697530	TASSEL	mean	BN	1
qBN10-14	10	44932726	46985577	EMMAX	mean	BN	qBN10-20	10	45257940	45322107	3VmrMLM	mean	BN	1
qBN10-14	10	44932726	46985577	EMMAX	mean	BN	qBN10-7	10	45257940	45322107	3VmrMLM	2020JZ	BN	1
qBN10-14	10	44932726	46985577	EMMAX	mean	BN	qBN10-9	10	45257940	45322107	3VmrMLM	2019SY	BN	1
qBN10-14	10	44932726	46985577	EMMAX	mean	BN	qBN10-16	10	45257940	45322107	RTM-GWAS	mean	BN	1
qBN10-14	10	44932726	46985577	EMMAX	mean	BN	qBN10-6	10	45257940	45322107	RTM-GWAS	2020JZ	BN	1
qBN10-14	10	44932726	46985577	EMMAX	mean	BN	qBN10-8	10	45257940	45322107	RTM-GWAS	2019SY	BN	1
qBN10-14	10	44932726	46985577	EMMAX	mean	BN	qBN10-1	10	45475505	45622801	RTM-GWAS	2021SQ	BN	1
qBN10-14	10	44932726	46985577	EMMAX	mean	BN	qBN10-11	10	45903960	45978214	RTM-GWAS	2020JZ	BN	1
qBN10-14	10	44932726	46985577	EMMAX	mean	BN	qBN10-12	10	46210329	46350300	RTM-GWAS	2019JZ	BN	1
qBN10-14	10	44932726	46985577	EMMAX	mean	BN	qBN10-13	10	46619092	46741714	RTM-GWAS	2020JZ	BN	1
qBN10-14	10	44932726	46985577	EMMAX	mean	BN	qBN10-17	10	46619092	46741714	RTM-GWAS	mean	BN	1
qBN10-18	10	45050047	45697530	TASSEL	mean	BN	qBN10-20	10	45257940	45322107	3VmrMLM	mean	BN	1
qBN10-18	10	45050047	45697530	TASSEL	mean	BN	qBN10-7	10	45257940	45322107	3VmrMLM	2020JZ	BN	1
qBN10-18	10	45050047	45697530	TASSEL	mean	BN	qBN10-9	10	45257940	45322107	3VmrMLM	2019SY	BN	1
qBN10-18	10	45050047	45697530	TASSEL	mean	BN	qBN10-16	10	45257940	45322107	RTM-GWAS	mean	BN	1
qBN10-18	10	45050047	45697530	TASSEL	mean	BN	qBN10-6	10	45257940	45322107	RTM-GWAS	2020JZ	BN	1
qBN10-18	10	45050047	45697530	TASSEL	mean	BN	qBN10-8	10	45257940	45322107	RTM-GWAS	2019SY	BN	1
qBN10-18	10	45050047	45697530	TASSEL	mean	BN	qBN10-1	10	45475505	45622801	RTM-GWAS	2021SQ	BN	1
qBN10-20	10	45257940	45322107	3VmrMLM	mean	BN	qBN10-16	10	45257940	45322107	RTM-GWAS	mean	BN	1
qBN10-20	10	45257940	45322107	3VmrMLM	mean	BN	qBN10-6	10	45257940	45322107	RTM-GWAS	2020JZ	BN	1
qBN10-20	10	45257940	45322107	3VmrMLM	mean	BN	qBN10-8	10	45257940	45322107	RTM-GWAS	2019SY	BN	1
qBN10-7	10	45257940	45322107	3VmrMLM	2020JZ	BN	qBN10-16	10	45257940	45322107	RTM-GWAS	mean	BN	1
qBN10-7	10	45257940	45322107	3VmrMLM	2020JZ	BN	qBN10-6	10	45257940	45322107	RTM-GWAS	2020JZ	BN	1
qBN10-7	10	45257940	45322107	3VmrMLM	2020JZ	BN	qBN10-8	10	45257940	45322107	RTM-GWAS	2019SY	BN	1
qBN10-9	10	45257940	45322107	3VmrMLM	2019SY	BN	qBN10-16	10	45257940	45322107	RTM-GWAS	mean	BN	1
qBN10-9	10	45257940	45322107	3VmrMLM	2019SY	BN	qBN10-6	10	45257940	45322107	RTM-GWAS	2020JZ	BN	1
qBN10-9	10	45257940	45322107	3VmrMLM	2019SY	BN	qBN10-8	10	45257940	45322107	RTM-GWAS	2019SY	BN	1
qBN10-10	10	45833957	46619092	EMMAX	2019JZ	BN	qBN10-11	10	45903960	45978214	RTM-GWAS	2020JZ	BN	1
qBN10-10	10	45833957	46619092	EMMAX	2019JZ	BN	qBN10-12	10	46210329	46350300	RTM-GWAS	2019JZ	BN	1
qBIL11-5	11	5247583	5391055	RTM-GWAS	2019SY	BIL	qBIL11-6	11	5296231	5326932	3VmrMLM	2019SY	BIL	1
qBIN11-1	11	10719187	11279201	EMMAX	2019JZ	BIN	qBIN11-2	11	10744281	10779406	RTM-GWAS	2020JZ	BIN	1
qBIN11-1	11	10719187	11279201	EMMAX	2019JZ	BIN	qBIN11-3	11	10899074	10904384	3VmrMLM	2020JZ	BIN	1
qBIN11-1	11	10719187	11279201	EMMAX	2019JZ	BIN	qBIN11-5	11	11043519	11092389	3VmrMLM	2019JZ	BIN	1
qBIN11-1	11	10719187	11279201	EMMAX	2019JZ	BIN	qBIN11-8	11	11043519	11092389	3VmrMLM	mean	BIN	1
qBIN11-1	11	10719187	11279201	EMMAX	2019JZ	BIN	qBIN11-4	11	11043519	11092389	RTM-GWAS	2019JZ	BIN	1
qBIN11-1	11	10719187	11279201	EMMAX	2019JZ	BIN	qBIN11-7	11	11043519	11092389	RTM-GWAS	mean	BIN	1
qBIN11-5	11	11043519	11092389	3VmrMLM	2019JZ	BIN	qBIN11-4	11	11043519	11092389	RTM-GWAS	2019JZ	BIN	1
qBIN11-5	11	11043519	11092389	3VmrMLM	2019JZ	BIN	qBIN11-7	11	11043519	11092389	RTM-GWAS	mean	BIN	1
qBIN11-8	11	11043519	11092389	3VmrMLM	mean	BIN	qBIN11-4	11	11043519	11092389	RTM-GWAS	2019JZ	BIN	1
qBIN11-8	11	11043519	11092389	3VmrMLM	mean	BIN	qBIN11-7	11	11043519	11092389	RTM-GWAS	mean	BIN	1
qBL11-2	11	10609377	11279201	EMMAX	2019JZ	BL	qBL11-3	11	10609377	11279201	TASSEL	2019JZ	BL	1
qBL11-2	11	10609377	11279201	EMMAX	2019JZ	BL	qBL11-10	11	11043519	11092389	3VmrMLM	mean	BL	1
qBL11-2	11	10609377	11279201	EMMAX	2019JZ	BL	qBL11-5	11	11043519	11092389	3VmrMLM	2019JZ	BL	1
qBL11-2	11	10609377	11279201	EMMAX	2019JZ	BL	qBL11-4	11	11043519	11092389	RTM-GWAS	2019JZ	BL	1
qBL11-2	11	10609377	11279201	EMMAX	2019JZ	BL	qBL11-9	11	11043519	11092389	RTM-GWAS	mean	BL	1
qBL11-3	11	10609377	11279201	TASSEL	2019JZ	BL	qBL11-10	11	11043519	11092389	3VmrMLM	mean	BL	1
qBL11-3	11	10609377	11279201	TASSEL	2019JZ	BL	qBL11-5	11	11043519	11092389	3VmrMLM	2019JZ	BL	1
qBL11-3	11	10609377	11279201	TASSEL	2019JZ	BL	qBL11-4	11	11043519	11092389	RTM-GWAS	2019JZ	BL	1
qBL11-3	11	10609377	11279201	TASSEL	2019JZ	BL	qBL11-9	11	11043519	11092389	RTM-GWAS	mean	BL	1
qBL11-10	11	11043519	11092389	3VmrMLM	mean	BL	qBL11-4	11	11043519	11092389	RTM-GWAS	2019JZ	BL	1
qBL11-10	11	11043519	11092389	3VmrMLM	mean	BL	qBL11-9	11	11043519	11092389	RTM-GWAS	mean	BL	1
qBL11-5	11	11043519	11092389	3VmrMLM	2019JZ	BL	qBL11-4	11	11043519	11092389	RTM-GWAS	2019JZ	BL	1
qBL11-5	11	11043519	11092389	3VmrMLM	2019JZ	BL	qBL11-9	11	11043519	11092389	RTM-GWAS	mean	BL	1
qBN11-2	11	10904384	11183285	EMMAX	2020JZ	BN	qBN11-4	11	11043519	11092389	3VmrMLM	2020JZ	BN	1
qBN11-2	11	10904384	11183285	EMMAX	2020JZ	BN	qBN11-3	11	11043519	11092389	RTM-GWAS	2020JZ	BN	1
qBN11-2	11	10904384	11183285	EMMAX	2020JZ	BN	qBN11-1	11	11099081	11229660	RTM-GWAS	2019JZ	BN	1
qBN11-4	11	11043519	11092389	3VmrMLM	2020JZ	BN	qBN11-3	11	11043519	11092389	RTM-GWAS	2020JZ	BN	1
qBN11-4	11	11043519	11092389	3VmrMLM	2020JZ	BN	qBN11-1	11	11099081	11229660	RTM-GWAS	2019JZ	BN	0.988378
qBN12-3	12	2621904	3481585	EMMAX	2020JZ	BN	qBN12-4	12	3114951	3438409	RTM-GWAS	2020JZ	BN	1
qBN12-3	12	2621904	3481585	EMMAX	2020JZ	BN	qBN12-5	12	3114951	3481585	TASSEL	2020JZ	BN	1
qBN12-4	12	3114951	3438409	RTM-GWAS	2020JZ	BN	qBN12-5	12	3114951	3481585	TASSEL	2020JZ	BN	1
qBN12-5	12	3114951	3481585	TASSEL	2020JZ	BN	qBN12-10	12	3438409	5817926	EMMAX	mean	BN	1
qBN12-10	12	3438409	5817926	EMMAX	mean	BN	qBN12-13	12	3633162	6216535	TASSEL	mean	BN	1
qBN12-10	12	3438409	5817926	EMMAX	mean	BN	qBN12-7	12	5247863	5285589	3VmrMLM	2020JZ	BN	1
qBN12-10	12	3438409	5817926	EMMAX	mean	BN	qBN12-8	12	5247863	5475077	TASSEL	2020JZ	BN	1
qBN12-10	12	3438409	5817926	EMMAX	mean	BN	qBN12-12	12	5317874	5475077	RTM-GWAS	mean	BN	1
qBN12-10	12	3438409	5817926	EMMAX	mean	BN	qBN12-9	12	5317874	5475077	RTM-GWAS	2020JZ	BN	1
qBN12-10	12	3438409	5817926	EMMAX	mean	BN	qBN12-14	12	5475077	5724257	3VmrMLM	mean	BN	1
qBN12-13	12	3633162	6216535	TASSEL	mean	BN	qBN12-6	12	4637147	5817926	EMMAX	2020JZ	BN	1
qBN12-13	12	3633162	6216535	TASSEL	mean	BN	qBN12-7	12	5247863	5285589	3VmrMLM	2020JZ	BN	1
qBN12-13	12	3633162	6216535	TASSEL	mean	BN	qBN12-12	12	5317874	5475077	RTM-GWAS	mean	BN	1
qBN12-13	12	3633162	6216535	TASSEL	mean	BN	qBN12-9	12	5317874	5475077	RTM-GWAS	2020JZ	BN	1
qBN12-13	12	3633162	6216535	TASSEL	mean	BN	qBN12-14	12	5475077	5724257	3VmrMLM	mean	BN	1
qBN12-6	12	4637147	5817926	EMMAX	2020JZ	BN	qBN12-7	12	5247863	5285589	3VmrMLM	2020JZ	BN	1
qBN12-6	12	4637147	5817926	EMMAX	2020JZ	BN	qBN12-8	12	5247863	5475077	TASSEL	2020JZ	BN	1
qBN12-6	12	4637147	5817926	EMMAX	2020JZ	BN	qBN12-12	12	5317874	5475077	RTM-GWAS	mean	BN	1
qBN12-6	12	4637147	5817926	EMMAX	2020JZ	BN	qBN12-9	12	5317874	5475077	RTM-GWAS	2020JZ	BN	1
qBN12-6	12	4637147	5817926	EMMAX	2020JZ	BN	qBN12-14	12	5475077	5724257	3VmrMLM	mean	BN	1
qBN12-7	12	5247863	5285589	3VmrMLM	2020JZ	BN	qBN12-8	12	5247863	5475077	TASSEL	2020JZ	BN	1
qBN12-8	12	5247863	5475077	TASSEL	2020JZ	BN	qBN12-12	12	5317874	5475077	RTM-GWAS	mean	BN	1
qBN12-8	12	5247863	5475077	TASSEL	2020JZ	BN	qBN12-9	12	5317874	5475077	RTM-GWAS	2020JZ	BN	1
qBIL13-6	13	37175077	39002308	EMMAX	2020JZ	BIL	qBIL13-7	13	37360709	39002308	TASSEL	2020JZ	BIL	1
qBIL13-6	13	37175077	39002308	EMMAX	2020JZ	BIL	qBIL13-9	13	37736159	38553518	TASSEL	mean	BIL	1
qBIL13-6	13	37175077	39002308	EMMAX	2020JZ	BIL	qBIL13-11	13	38258262	38262556	RTM-GWAS	mean	BIL	1
qBIL13-6	13	37175077	39002308	EMMAX	2020JZ	BIL	qBIL13-12	13	38262556	38389319	RTM-GWAS	2020JZ	BIL	1
qBIL13-6	13	37175077	39002308	EMMAX	2020JZ	BIL	qBIL13-13	13	38634338	38775940	RTM-GWAS	2019JZ	BIL	1
qBIL13-7	13	37360709	39002308	TASSEL	2020JZ	BIL	qBIL13-8	13	37642237	39002308	EMMAX	mean	BIL	1
qBIL13-7	13	37360709	39002308	TASSEL	2020JZ	BIL	qBIL13-10	13	37905472	39002308	EMMAX	2019JZ	BIL	1
qBIL13-7	13	37360709	39002308	TASSEL	2020JZ	BIL	qBIL13-11	13	38258262	38262556	RTM-GWAS	mean	BIL	1
qBIL13-7	13	37360709	39002308	TASSEL	2020JZ	BIL	qBIL13-12	13	38262556	38389319	RTM-GWAS	2020JZ	BIL	1
qBIL13-7	13	37360709	39002308	TASSEL	2020JZ	BIL	qBIL13-13	13	38634338	38775940	RTM-GWAS	2019JZ	BIL	1
qBIL13-8	13	37642237	39002308	EMMAX	mean	BIL	qBIL13-9	13	37736159	38553518	TASSEL	mean	BIL	1
qBIL13-8	13	37642237	39002308	EMMAX	mean	BIL	qBIL13-11	13	38258262	38262556	RTM-GWAS	mean	BIL	1
qBIL13-8	13	37642237	39002308	EMMAX	mean	BIL	qBIL13-12	13	38262556	38389319	RTM-GWAS	2020JZ	BIL	1
qBIL13-8	13	37642237	39002308	EMMAX	mean	BIL	qBIL13-13	13	38634338	38775940	RTM-GWAS	2019JZ	BIL	1
qBIL13-9	13	37736159	38553518	TASSEL	mean	BIL	qBIL13-10	13	37905472	39002308	EMMAX	2019JZ	BIL	1
qBIL13-9	13	37736159	38553518	TASSEL	mean	BIL	qBIL13-11	13	38258262	38262556	RTM-GWAS	mean	BIL	1
qBIL13-9	13	37736159	38553518	TASSEL	mean	BIL	qBIL13-12	13	38262556	38389319	RTM-GWAS	2020JZ	BIL	1
qBIL13-10	13	37905472	39002308	EMMAX	2019JZ	BIL	qBIL13-11	13	38258262	38262556	RTM-GWAS	mean	BIL	1
qBIL13-10	13	37905472	39002308	EMMAX	2019JZ	BIL	qBIL13-12	13	38262556	38389319	RTM-GWAS	2020JZ	BIL	1
qBIL13-10	13	37905472	39002308	EMMAX	2019JZ	BIL	qBIL13-13	13	38634338	38775940	RTM-GWAS	2019JZ	BIL	1
qBIL13-14	13	41619891	42577532	EMMAX	mean	BIL	qBIL13-16	13	41863394	41887491	3VmrMLM	2019SY	BIL	1
qBIL13-14	13	41619891	42577532	EMMAX	mean	BIL	qBIL13-17	13	41863394	41887491	3VmrMLM	mean	BIL	1
qBIL13-14	13	41619891	42577532	EMMAX	mean	BIL	qBIL13-15	13	41863394	41887491	RTM-GWAS	2019SY	BIL	1
qBIL13-14	13	41619891	42577532	EMMAX	mean	BIL	qBIL13-18	13	41863394	41887491	RTM-GWAS	mean	BIL	1
qBIL13-16	13	41863394	41887491	3VmrMLM	2019SY	BIL	qBIL13-15	13	41863394	41887491	RTM-GWAS	2019SY	BIL	1
qBIL13-16	13	41863394	41887491	3VmrMLM	2019SY	BIL	qBIL13-18	13	41863394	41887491	RTM-GWAS	mean	BIL	1
qBIL13-17	13	41863394	41887491	3VmrMLM	mean	BIL	qBIL13-15	13	41863394	41887491	RTM-GWAS	2019SY	BIL	1
qBIL13-17	13	41863394	41887491	3VmrMLM	mean	BIL	qBIL13-18	13	41863394	41887491	RTM-GWAS	mean	BIL	1
qBN13-6	13	43521095	43565052	3VmrMLM	2019SY	BN	qBN13-5	13	43521095	43565052	RTM-GWAS	2019SY	BN	1
qBIN19-7	19	49248161	49972042	EMMAX	mean	BIN	qBIN19-5	19	49372089	49687333	3VmrMLM	2020JZ	BIN	1
qBIN19-7	19	49248161	49972042	EMMAX	mean	BIN	qBIN19-6	19	49687333	49873683	RTM-GWAS	2020JZ	BIN	1
qBIN19-3	19	49248161	49989953	EMMAX	2019SY	BIN	qBIN19-5	19	49372089	49687333	3VmrMLM	2020JZ	BIN	1
qBIN19-3	19	49248161	49989953	EMMAX	2019SY	BIN	qBIN19-6	19	49687333	49873683	RTM-GWAS	2020JZ	BIN	1
qBIN19-4	19	49248161	50740946	EMMAX	2020JZ	BIN	qBIN19-5	19	49372089	49687333	3VmrMLM	2020JZ	BIN	1
qBIN19-4	19	49248161	50740946	EMMAX	2020JZ	BIN	qBIN19-6	19	49687333	49873683	RTM-GWAS	2020JZ	BIN	1
qBN19-15	19	13177711	13516105	EMMAX	mean	BN	qBN19-1	19	13177711	13257579	TASSEL	2020JZ	BN	1
qBN19-15	19	13177711	13516105	EMMAX	mean	BN	qBN19-18	19	13177711	13516105	TASSEL	mean	BN	1
qBN19-15	19	13177711	13516105	EMMAX	mean	BN	qBN19-3	19	13470851	13516105	RTM-GWAS	2019JZ	BN	1
qBN19-15	19	13177711	13516105	EMMAX	mean	BN	qBN19-19	19	13516105	16453863	TASSEL	mean	BN	1
qBN19-2	19	13177711	13516105	EMMAX	2020JZ	BN	qBN19-1	19	13177711	13257579	TASSEL	2020JZ	BN	1
qBN19-2	19	13177711	13516105	EMMAX	2020JZ	BN	qBN19-18	19	13177711	13516105	TASSEL	mean	BN	1
qBN19-2	19	13177711	13516105	EMMAX	2020JZ	BN	qBN19-3	19	13470851	13516105	RTM-GWAS	2019JZ	BN	1
qBN19-2	19	13177711	13516105	EMMAX	2020JZ	BN	qBN19-19	19	13516105	16453863	TASSEL	mean	BN	1
qBN19-18	19	13177711	13516105	TASSEL	mean	BN	qBN19-3	19	13470851	13516105	RTM-GWAS	2019JZ	BN	1
qBN19-18	19	13177711	13516105	TASSEL	mean	BN	qBN19-16	19	13516105	16453863	EMMAX	mean	BN	1
qBN19-3	19	13470851	13516105	RTM-GWAS	2019JZ	BN	qBN19-16	19	13516105	16453863	EMMAX	mean	BN	1
qBN19-3	19	13470851	13516105	RTM-GWAS	2019JZ	BN	qBN19-19	19	13516105	16453863	TASSEL	mean	BN	1
qBN19-16	19	13516105	16453863	EMMAX	mean	BN	qBN19-19	19	13516105	16453863	TASSEL	mean	BN	1
qBN19-17	19	16453863	17322536	EMMAX	mean	BN	qBN19-20	19	16453863	16845579	TASSEL	mean	BN	1
qBN19-7	19	38567693	38750822	3VmrMLM	2021SQ	BN	qBN19-6	19	38567693	38750822	EMMAX	2021SQ	BN	1
qBIL03-1	3	36036476	36157751	RTM-GWAS	2020JZ	BIL	qBIN03-1	3	36036476	36157751	RTM-GWAS	2020JZ	BIN	1
qBIN03-2	3	36708811	36717177	RTM-GWAS	mean	BIN	qBL03-3	3	36708811	36717177	RTM-GWAS	mean	BL	1
qBIN03-2	3	36708811	36717177	RTM-GWAS	mean	BIN	qBN03-5	3	36708811	36717177	RTM-GWAS	2020JZ	BN	1
qBIN03-2	3	36708811	36717177	RTM-GWAS	mean	BIN	qBN03-8	3	36708811	36717177	RTM-GWAS	mean	BN	1
qBL03-3	3	36708811	36717177	RTM-GWAS	mean	BL	qBN03-5	3	36708811	36717177	RTM-GWAS	2020JZ	BN	1
qBL03-3	3	36708811	36717177	RTM-GWAS	mean	BL	qBN03-8	3	36708811	36717177	RTM-GWAS	mean	BN	1
qBN06-1	6	3502652	3709181	RTM-GWAS	mean	BN	qBIN06-2	6	3709181	3987813	RTM-GWAS	mean	BIN	0.996998
qBIL08-1	8	46364044	46395913	RTM-GWAS	2019SY	BIL	qBN08-1	8	46395913	46518573	RTM-GWAS	2019JZ	BN	0.994041
qBL10-3	10	42222333	44104943	TASSEL	2020JZ	BL	qBIN10-4	10	43395294	44219115	TASSEL	2020JZ	BIN	1
qBL10-5	10	43366437	46210329	EMMAX	2020JZ	BL	qBIN10-2	10	43388237	46985577	EMMAX	2020JZ	BIN	1
qBL10-5	10	43366437	46210329	EMMAX	2020JZ	BL	qBIN10-3	10	43395294	44004660	EMMAX	2019JZ	BIN	1
qBL10-5	10	43366437	46210329	EMMAX	2020JZ	BL	qBIN10-11	10	43395294	45697530	EMMAX	mean	BIN	1
qBL10-5	10	43366437	46210329	EMMAX	2020JZ	BL	qBIN10-6	10	45097978	45658686	EMMAX	2019JZ	BIN	1
qBL10-12	10	43395294	46350300	EMMAX	mean	BL	qBIN10-6	10	45097978	45658686	EMMAX	2019JZ	BIN	1
qBL10-14	10	43395294	45658686	TASSEL	mean	BL	qBIN10-7	10	45097978	45697530	TASSEL	2020JZ	BIN	1
qBN10-3	10	43850629	47047085	EMMAX	2020JZ	BN	qBIN10-6	10	45097978	45658686	EMMAX	2019JZ	BIN	1
qBN10-3	10	43850629	47047085	EMMAX	2020JZ	BN	qBIN10-12	10	46572505	46985577	EMMAX	mean	BIN	1
qBN10-4	10	44874629	46985577	TASSEL	2020JZ	BN	qBIN10-7	10	45097978	45697530	TASSEL	2020JZ	BIN	1
qBN10-14	10	44932726	46985577	EMMAX	mean	BN	qBIN10-6	10	45097978	45658686	EMMAX	2019JZ	BIN	1
qBN10-14	10	44932726	46985577	EMMAX	mean	BN	qBIN10-12	10	46572505	46985577	EMMAX	mean	BIN	1
qBN10-18	10	45050047	45697530	TASSEL	mean	BN	qBIN10-7	10	45097978	45697530	TASSEL	2020JZ	BIN	1
qBIL10-4	10	45257940	45322107	3VmrMLM	2019JZ	BIL	qBIN10-9	10	45257940	45322107	3VmrMLM	2020JZ	BIN	1
qBIL10-5	10	45257940	45322107	3VmrMLM	mean	BIL	qBIN10-9	10	45257940	45322107	3VmrMLM	2020JZ	BIN	1
qBIL10-3	10	45257940	45322107	RTM-GWAS	2019JZ	BIL	qBIN10-14	10	45257940	45322107	RTM-GWAS	mean	BIN	1
qBIL10-3	10	45257940	45322107	RTM-GWAS	2019JZ	BIL	qBIN10-8	10	45257940	45322107	RTM-GWAS	2020JZ	BIN	1
qBIL10-6	10	45257940	45322107	RTM-GWAS	mean	BIL	qBIN10-14	10	45257940	45322107	RTM-GWAS	mean	BIN	1
qBIL10-6	10	45257940	45322107	RTM-GWAS	mean	BIL	qBIN10-8	10	45257940	45322107	RTM-GWAS	2020JZ	BIN	1
qBN10-10	10	45833957	46619092	EMMAX	2019JZ	BN	qBIN10-12	10	46572505	46985577	EMMAX	mean	BIN	1
qBIN10-2	10	43388237	46985577	EMMAX	2020JZ	BIN	qBL10-12	10	43395294	46350300	EMMAX	mean	BL	1
qBIN10-2	10	43388237	46985577	EMMAX	2020JZ	BIN	qBL10-6	10	45193350	45374068	EMMAX	2019JZ	BL	1
qBIN10-3	10	43395294	44004660	EMMAX	2019JZ	BIN	qBL10-12	10	43395294	46350300	EMMAX	mean	BL	1
qBIN10-11	10	43395294	45697530	EMMAX	mean	BIN	qBL10-12	10	43395294	46350300	EMMAX	mean	BL	1
qBIN10-11	10	43395294	45697530	EMMAX	mean	BIN	qBL10-6	10	45193350	45374068	EMMAX	2019JZ	BL	1
qBIN10-4	10	43395294	44219115	TASSEL	2020JZ	BIN	qBL10-14	10	43395294	45658686	TASSEL	mean	BL	1
qBN10-3	10	43850629	47047085	EMMAX	2020JZ	BN	qBL10-6	10	45193350	45374068	EMMAX	2019JZ	BL	1
qBN10-14	10	44932726	46985577	EMMAX	mean	BN	qBL10-6	10	45193350	45374068	EMMAX	2019JZ	BL	1
qBIN10-6	10	45097978	45658686	EMMAX	2019JZ	BIN	qBL10-6	10	45193350	45374068	EMMAX	2019JZ	BL	1
qBIL10-4	10	45257940	45322107	3VmrMLM	2019JZ	BIL	qBL10-10	10	45257940	45322107	3VmrMLM	2020JZ	BL	1
qBIL10-4	10	45257940	45322107	3VmrMLM	2019JZ	BIL	qBL10-15	10	45257940	45322107	3VmrMLM	mean	BL	1
qBIL10-4	10	45257940	45322107	3VmrMLM	2019JZ	BIL	qBL10-8	10	45257940	45322107	3VmrMLM	2019JZ	BL	1
qBIL10-5	10	45257940	45322107	3VmrMLM	mean	BIL	qBL10-10	10	45257940	45322107	3VmrMLM	2020JZ	BL	1
qBIL10-5	10	45257940	45322107	3VmrMLM	mean	BIL	qBL10-15	10	45257940	45322107	3VmrMLM	mean	BL	1
qBIL10-5	10	45257940	45322107	3VmrMLM	mean	BIL	qBL10-8	10	45257940	45322107	3VmrMLM	2019JZ	BL	1
qBIN10-9	10	45257940	45322107	3VmrMLM	2020JZ	BIN	qBL10-10	10	45257940	45322107	3VmrMLM	2020JZ	BL	1
qBIN10-9	10	45257940	45322107	3VmrMLM	2020JZ	BIN	qBL10-15	10	45257940	45322107	3VmrMLM	mean	BL	1
qBIN10-9	10	45257940	45322107	3VmrMLM	2020JZ	BIN	qBL10-8	10	45257940	45322107	3VmrMLM	2019JZ	BL	1
qBIL10-3	10	45257940	45322107	RTM-GWAS	2019JZ	BIL	qBL10-13	10	45257940	45322107	RTM-GWAS	mean	BL	1
qBIL10-3	10	45257940	45322107	RTM-GWAS	2019JZ	BIL	qBL10-7	10	45257940	45322107	RTM-GWAS	2019JZ	BL	1
qBIL10-3	10	45257940	45322107	RTM-GWAS	2019JZ	BIL	qBL10-9	10	45257940	45322107	RTM-GWAS	2020JZ	BL	1
qBIL10-6	10	45257940	45322107	RTM-GWAS	mean	BIL	qBL10-13	10	45257940	45322107	RTM-GWAS	mean	BL	1
qBIL10-6	10	45257940	45322107	RTM-GWAS	mean	BIL	qBL10-7	10	45257940	45322107	RTM-GWAS	2019JZ	BL	1
qBIL10-6	10	45257940	45322107	RTM-GWAS	mean	BIL	qBL10-9	10	45257940	45322107	RTM-GWAS	2020JZ	BL	1
qBIN10-14	10	45257940	45322107	RTM-GWAS	mean	BIN	qBL10-13	10	45257940	45322107	RTM-GWAS	mean	BL	1
qBIN10-14	10	45257940	45322107	RTM-GWAS	mean	BIN	qBL10-7	10	45257940	45322107	RTM-GWAS	2019JZ	BL	1
qBIN10-14	10	45257940	45322107	RTM-GWAS	mean	BIN	qBL10-9	10	45257940	45322107	RTM-GWAS	2020JZ	BL	1
qBIN10-8	10	45257940	45322107	RTM-GWAS	2020JZ	BIN	qBL10-13	10	45257940	45322107	RTM-GWAS	mean	BL	1
qBIN10-8	10	45257940	45322107	RTM-GWAS	2020JZ	BIN	qBL10-7	10	45257940	45322107	RTM-GWAS	2019JZ	BL	1
qBIN10-8	10	45257940	45322107	RTM-GWAS	2020JZ	BIN	qBL10-9	10	45257940	45322107	RTM-GWAS	2020JZ	BL	1
qBL10-5	10	43366437	46210329	EMMAX	2020JZ	BL	qBN10-3	10	43850629	47047085	EMMAX	2020JZ	BN	1
qBL10-5	10	43366437	46210329	EMMAX	2020JZ	BL	qBN10-14	10	44932726	46985577	EMMAX	mean	BN	1
qBL10-5	10	43366437	46210329	EMMAX	2020JZ	BL	qBN10-10	10	45833957	46619092	EMMAX	2019JZ	BN	1
qBIN10-2	10	43388237	46985577	EMMAX	2020JZ	BIN	qBN10-3	10	43850629	47047085	EMMAX	2020JZ	BN	1
qBIN10-2	10	43388237	46985577	EMMAX	2020JZ	BIN	qBN10-14	10	44932726	46985577	EMMAX	mean	BN	1
qBIN10-2	10	43388237	46985577	EMMAX	2020JZ	BIN	qBN10-10	10	45833957	46619092	EMMAX	2019JZ	BN	1
qBIN10-3	10	43395294	44004660	EMMAX	2019JZ	BIN	qBN10-3	10	43850629	47047085	EMMAX	2020JZ	BN	1
qBIN10-11	10	43395294	45697530	EMMAX	mean	BIN	qBN10-3	10	43850629	47047085	EMMAX	2020JZ	BN	1
qBIN10-11	10	43395294	45697530	EMMAX	mean	BIN	qBN10-14	10	44932726	46985577	EMMAX	mean	BN	1
qBL10-12	10	43395294	46350300	EMMAX	mean	BL	qBN10-3	10	43850629	47047085	EMMAX	2020JZ	BN	1
qBL10-12	10	43395294	46350300	EMMAX	mean	BL	qBN10-14	10	44932726	46985577	EMMAX	mean	BN	1
qBL10-12	10	43395294	46350300	EMMAX	mean	BL	qBN10-10	10	45833957	46619092	EMMAX	2019JZ	BN	1
qBL10-14	10	43395294	45658686	TASSEL	mean	BL	qBN10-4	10	44874629	46985577	TASSEL	2020JZ	BN	1
qBL10-14	10	43395294	45658686	TASSEL	mean	BL	qBN10-18	10	45050047	45697530	TASSEL	mean	BN	1
qBIL10-4	10	45257940	45322107	3VmrMLM	2019JZ	BIL	qBN10-20	10	45257940	45322107	3VmrMLM	mean	BN	1
qBIL10-4	10	45257940	45322107	3VmrMLM	2019JZ	BIL	qBN10-7	10	45257940	45322107	3VmrMLM	2020JZ	BN	1
qBIL10-4	10	45257940	45322107	3VmrMLM	2019JZ	BIL	qBN10-9	10	45257940	45322107	3VmrMLM	2019SY	BN	1
qBIL10-5	10	45257940	45322107	3VmrMLM	mean	BIL	qBN10-20	10	45257940	45322107	3VmrMLM	mean	BN	1
qBIL10-5	10	45257940	45322107	3VmrMLM	mean	BIL	qBN10-7	10	45257940	45322107	3VmrMLM	2020JZ	BN	1
qBIL10-5	10	45257940	45322107	3VmrMLM	mean	BIL	qBN10-9	10	45257940	45322107	3VmrMLM	2019SY	BN	1
qBIN10-9	10	45257940	45322107	3VmrMLM	2020JZ	BIN	qBN10-20	10	45257940	45322107	3VmrMLM	mean	BN	1
qBIN10-9	10	45257940	45322107	3VmrMLM	2020JZ	BIN	qBN10-7	10	45257940	45322107	3VmrMLM	2020JZ	BN	1
qBIN10-9	10	45257940	45322107	3VmrMLM	2020JZ	BIN	qBN10-9	10	45257940	45322107	3VmrMLM	2019SY	BN	1
qBL10-10	10	45257940	45322107	3VmrMLM	2020JZ	BL	qBN10-20	10	45257940	45322107	3VmrMLM	mean	BN	1
qBL10-10	10	45257940	45322107	3VmrMLM	2020JZ	BL	qBN10-7	10	45257940	45322107	3VmrMLM	2020JZ	BN	1
qBL10-10	10	45257940	45322107	3VmrMLM	2020JZ	BL	qBN10-9	10	45257940	45322107	3VmrMLM	2019SY	BN	1
qBL10-15	10	45257940	45322107	3VmrMLM	mean	BL	qBN10-20	10	45257940	45322107	3VmrMLM	mean	BN	1
qBL10-15	10	45257940	45322107	3VmrMLM	mean	BL	qBN10-7	10	45257940	45322107	3VmrMLM	2020JZ	BN	1
qBL10-15	10	45257940	45322107	3VmrMLM	mean	BL	qBN10-9	10	45257940	45322107	3VmrMLM	2019SY	BN	1
qBL10-8	10	45257940	45322107	3VmrMLM	2019JZ	BL	qBN10-20	10	45257940	45322107	3VmrMLM	mean	BN	1
qBL10-8	10	45257940	45322107	3VmrMLM	2019JZ	BL	qBN10-7	10	45257940	45322107	3VmrMLM	2020JZ	BN	1
qBL10-8	10	45257940	45322107	3VmrMLM	2019JZ	BL	qBN10-9	10	45257940	45322107	3VmrMLM	2019SY	BN	1
qBIL10-3	10	45257940	45322107	RTM-GWAS	2019JZ	BIL	qBN10-16	10	45257940	45322107	RTM-GWAS	mean	BN	1
qBIL10-3	10	45257940	45322107	RTM-GWAS	2019JZ	BIL	qBN10-6	10	45257940	45322107	RTM-GWAS	2020JZ	BN	1
qBIL10-3	10	45257940	45322107	RTM-GWAS	2019JZ	BIL	qBN10-8	10	45257940	45322107	RTM-GWAS	2019SY	BN	1
qBIL10-6	10	45257940	45322107	RTM-GWAS	mean	BIL	qBN10-16	10	45257940	45322107	RTM-GWAS	mean	BN	1
qBIL10-6	10	45257940	45322107	RTM-GWAS	mean	BIL	qBN10-6	10	45257940	45322107	RTM-GWAS	2020JZ	BN	1
qBIL10-6	10	45257940	45322107	RTM-GWAS	mean	BIL	qBN10-8	10	45257940	45322107	RTM-GWAS	2019SY	BN	1
qBIN10-14	10	45257940	45322107	RTM-GWAS	mean	BIN	qBN10-16	10	45257940	45322107	RTM-GWAS	mean	BN	1
qBIN10-14	10	45257940	45322107	RTM-GWAS	mean	BIN	qBN10-6	10	45257940	45322107	RTM-GWAS	2020JZ	BN	1
qBIN10-14	10	45257940	45322107	RTM-GWAS	mean	BIN	qBN10-8	10	45257940	45322107	RTM-GWAS	2019SY	BN	1
qBIN10-8	10	45257940	45322107	RTM-GWAS	2020JZ	BIN	qBN10-16	10	45257940	45322107	RTM-GWAS	mean	BN	1
qBIN10-8	10	45257940	45322107	RTM-GWAS	2020JZ	BIN	qBN10-6	10	45257940	45322107	RTM-GWAS	2020JZ	BN	1
qBIN10-8	10	45257940	45322107	RTM-GWAS	2020JZ	BIN	qBN10-8	10	45257940	45322107	RTM-GWAS	2019SY	BN	1
qBL10-13	10	45257940	45322107	RTM-GWAS	mean	BL	qBN10-16	10	45257940	45322107	RTM-GWAS	mean	BN	1
qBL10-13	10	45257940	45322107	RTM-GWAS	mean	BL	qBN10-6	10	45257940	45322107	RTM-GWAS	2020JZ	BN	1
qBL10-13	10	45257940	45322107	RTM-GWAS	mean	BL	qBN10-8	10	45257940	45322107	RTM-GWAS	2019SY	BN	1
qBL10-7	10	45257940	45322107	RTM-GWAS	2019JZ	BL	qBN10-16	10	45257940	45322107	RTM-GWAS	mean	BN	1
qBL10-7	10	45257940	45322107	RTM-GWAS	2019JZ	BL	qBN10-6	10	45257940	45322107	RTM-GWAS	2020JZ	BN	1
qBL10-7	10	45257940	45322107	RTM-GWAS	2019JZ	BL	qBN10-8	10	45257940	45322107	RTM-GWAS	2019SY	BN	1
qBL10-9	10	45257940	45322107	RTM-GWAS	2020JZ	BL	qBN10-16	10	45257940	45322107	RTM-GWAS	mean	BN	1
qBL10-9	10	45257940	45322107	RTM-GWAS	2020JZ	BL	qBN10-6	10	45257940	45322107	RTM-GWAS	2020JZ	BN	1
qBL10-9	10	45257940	45322107	RTM-GWAS	2020JZ	BL	qBN10-8	10	45257940	45322107	RTM-GWAS	2019SY	BN	1
qBIN11-6	11	8739403	9363712	RTM-GWAS	2019SY	BIN	qBIL11-7	11	9363712	9463821	RTM-GWAS	2019SY	BIL	0.979674
qBL11-2	11	10609377	11279201	EMMAX	2019JZ	BL	qBIL11-2	11	10851924	11092389	EMMAX	2019SY	BIL	1
qBIN11-1	11	10719187	11279201	EMMAX	2019JZ	BIN	qBIL11-2	11	10851924	11092389	EMMAX	2019SY	BIL	1
qBL11-2	11	10609377	11279201	EMMAX	2019JZ	BL	qBIN11-1	11	10719187	11279201	EMMAX	2019JZ	BIN	1
qBIL11-1	11	10744281	10779406	RTM-GWAS	2019SY	BIL	qBIN11-2	11	10744281	10779406	RTM-GWAS	2020JZ	BIN	1
qBIL11-7	11	9363712	9463821	RTM-GWAS	2019SY	BIL	qBL11-1	11	9463821	9585032	RTM-GWAS	2019SY	BL	0.982181
qBN11-7	11	9363712	9463821	RTM-GWAS	2019SY	BN	qBL11-1	11	9463821	9585032	RTM-GWAS	2019SY	BL	0.982181
qBIN11-5	11	11043519	11092389	3VmrMLM	2019JZ	BIN	qBL11-10	11	11043519	11092389	3VmrMLM	mean	BL	1
qBIN11-5	11	11043519	11092389	3VmrMLM	2019JZ	BIN	qBL11-5	11	11043519	11092389	3VmrMLM	2019JZ	BL	1
qBIN11-8	11	11043519	11092389	3VmrMLM	mean	BIN	qBL11-10	11	11043519	11092389	3VmrMLM	mean	BL	1
qBIN11-8	11	11043519	11092389	3VmrMLM	mean	BIN	qBL11-5	11	11043519	11092389	3VmrMLM	2019JZ	BL	1
qBIN11-4	11	11043519	11092389	RTM-GWAS	2019JZ	BIN	qBL11-4	11	11043519	11092389	RTM-GWAS	2019JZ	BL	1
qBIN11-4	11	11043519	11092389	RTM-GWAS	2019JZ	BIN	qBL11-9	11	11043519	11092389	RTM-GWAS	mean	BL	1
qBIN11-7	11	11043519	11092389	RTM-GWAS	mean	BIN	qBL11-4	11	11043519	11092389	RTM-GWAS	2019JZ	BL	1
qBIN11-7	11	11043519	11092389	RTM-GWAS	mean	BIN	qBL11-9	11	11043519	11092389	RTM-GWAS	mean	BL	1
qBIN11-6	11	8739403	9363712	RTM-GWAS	2019SY	BIN	qBN11-7	11	9363712	9463821	RTM-GWAS	2019SY	BN	0.979674
qBIL11-7	11	9363712	9463821	RTM-GWAS	2019SY	BIL	qBN11-7	11	9363712	9463821	RTM-GWAS	2019SY	BN	1
qBL11-2	11	10609377	11279201	EMMAX	2019JZ	BL	qBN11-2	11	10904384	11183285	EMMAX	2020JZ	BN	1
qBIN11-1	11	10719187	11279201	EMMAX	2019JZ	BIN	qBN11-2	11	10904384	11183285	EMMAX	2020JZ	BN	1
qBIL11-2	11	10851924	11092389	EMMAX	2019SY	BIL	qBN11-2	11	10904384	11183285	EMMAX	2020JZ	BN	1
qBIN11-5	11	11043519	11092389	3VmrMLM	2019JZ	BIN	qBN11-4	11	11043519	11092389	3VmrMLM	2020JZ	BN	1
qBIN11-8	11	11043519	11092389	3VmrMLM	mean	BIN	qBN11-4	11	11043519	11092389	3VmrMLM	2020JZ	BN	1
qBL11-10	11	11043519	11092389	3VmrMLM	mean	BL	qBN11-4	11	11043519	11092389	3VmrMLM	2020JZ	BN	1
qBL11-5	11	11043519	11092389	3VmrMLM	2019JZ	BL	qBN11-4	11	11043519	11092389	3VmrMLM	2020JZ	BN	1
qBIN11-4	11	11043519	11092389	RTM-GWAS	2019JZ	BIN	qBN11-3	11	11043519	11092389	RTM-GWAS	2020JZ	BN	1
qBIN11-4	11	11043519	11092389	RTM-GWAS	2019JZ	BIN	qBN11-1	11	11099081	11229660	RTM-GWAS	2019JZ	BN	0.988378
qBIN11-7	11	11043519	11092389	RTM-GWAS	mean	BIN	qBN11-3	11	11043519	11092389	RTM-GWAS	2020JZ	BN	1
qBIN11-7	11	11043519	11092389	RTM-GWAS	mean	BIN	qBN11-1	11	11099081	11229660	RTM-GWAS	2019JZ	BN	0.988378
qBL11-4	11	11043519	11092389	RTM-GWAS	2019JZ	BL	qBN11-3	11	11043519	11092389	RTM-GWAS	2020JZ	BN	1
qBL11-4	11	11043519	11092389	RTM-GWAS	2019JZ	BL	qBN11-1	11	11099081	11229660	RTM-GWAS	2019JZ	BN	0.988378
qBL11-9	11	11043519	11092389	RTM-GWAS	mean	BL	qBN11-3	11	11043519	11092389	RTM-GWAS	2020JZ	BN	1
qBL11-9	11	11043519	11092389	RTM-GWAS	mean	BL	qBN11-1	11	11099081	11229660	RTM-GWAS	2019JZ	BN	0.988378
qBIL13-19	13	5377663	11035424	RTM-GWAS	2020JZ	BIL	qBL13-7	13	5377663	11035424	RTM-GWAS	2020JZ	BL	1
qBIL13-15	13	41863394	41887491	RTM-GWAS	2019SY	BIL	qBL13-6	13	41863394	41887491	RTM-GWAS	2019JZ	BL	1
qBIL13-15	13	41863394	41887491	RTM-GWAS	2019SY	BIL	qBL13-8	13	41863394	41887491	RTM-GWAS	mean	BL	1
qBIL13-18	13	41863394	41887491	RTM-GWAS	mean	BIL	qBL13-6	13	41863394	41887491	RTM-GWAS	2019JZ	BL	1
qBIL13-18	13	41863394	41887491	RTM-GWAS	mean	BIL	qBL13-8	13	41863394	41887491	RTM-GWAS	mean	BL	1
qBIN13-1	13	42247555	42286345	RTM-GWAS	2019SY	BIN	qBL13-1	13	42247555	42286345	RTM-GWAS	2020JZ	BL	1
qBIN13-1	13	42247555	42286345	RTM-GWAS	2019SY	BIN	qBL13-2	13	42247555	42286345	RTM-GWAS	2019SY	BL	1
qBIN19-7	19	49248161	49972042	EMMAX	mean	BIN	qBL19-2	19	49372089	49873683	EMMAX	2020JZ	BL	1
qBIN19-3	19	49248161	49989953	EMMAX	2019SY	BIN	qBL19-2	19	49372089	49873683	EMMAX	2020JZ	BL	1
qBIN19-4	19	49248161	50740946	EMMAX	2020JZ	BIN	qBL19-2	19	49372089	49873683	EMMAX	2020JZ	BL	1
qBIN19-2	19	48554451	48653427	RTM-GWAS	2019SY	BIN	qBN19-8	19	48554451	48653427	RTM-GWAS	2020JZ	BN	1
qBN01-1	1	54822152	55023825	RTM-GWAS	2019JZ	BN	qBN01-2	1	54822152	55023825	RTM-GWAS	mean	BN	1
qBN03-5	3	36708811	36717177	RTM-GWAS	2020JZ	BN	qBN03-8	3	36708811	36717177	RTM-GWAS	mean	BN	1
qBIN08-1	8	23078923	23414927	RTM-GWAS	2019JZ	BIN	qBIN08-2	8	23078923	23414927	RTM-GWAS	mean	BIN	1
qBN08-3	8	545383	641119	RTM-GWAS	2020JZ	BN	qBN08-4	8	641119	692471	RTM-GWAS	mean	BN	0.944481
qBIL10-1	10	38584318	38644995	RTM-GWAS	2020JZ	BIL	qBIL10-2	10	38584318	38644995	RTM-GWAS	mean	BIL	1
qBIL10-4	10	45257940	45322107	3VmrMLM	2019JZ	BIL	qBIL10-5	10	45257940	45322107	3VmrMLM	mean	BIL	1
qBIL10-3	10	45257940	45322107	RTM-GWAS	2019JZ	BIL	qBIL10-6	10	45257940	45322107	RTM-GWAS	mean	BIL	1
qBIN10-2	10	43388237	46985577	EMMAX	2020JZ	BIN	qBIN10-3	10	43395294	44004660	EMMAX	2019JZ	BIN	1
qBIN10-2	10	43388237	46985577	EMMAX	2020JZ	BIN	qBIN10-11	10	43395294	45697530	EMMAX	mean	BIN	1
qBIN10-2	10	43388237	46985577	EMMAX	2020JZ	BIN	qBIN10-6	10	45097978	45658686	EMMAX	2019JZ	BIN	1
qBIN10-2	10	43388237	46985577	EMMAX	2020JZ	BIN	qBIN10-12	10	46572505	46985577	EMMAX	mean	BIN	1
qBIN10-3	10	43395294	44004660	EMMAX	2019JZ	BIN	qBIN10-11	10	43395294	45697530	EMMAX	mean	BIN	1
qBIN10-11	10	43395294	45697530	EMMAX	mean	BIN	qBIN10-6	10	45097978	45658686	EMMAX	2019JZ	BIN	1
qBIN10-15	10	43592423	43650478	3VmrMLM	mean	BIN	qBIN10-5	10	43592423	43650478	3VmrMLM	2019JZ	BIN	1
qBIN10-14	10	45257940	45322107	RTM-GWAS	mean	BIN	qBIN10-8	10	45257940	45322107	RTM-GWAS	2020JZ	BIN	1
qBL10-3	10	42222333	44104943	TASSEL	2020JZ	BL	qBL10-14	10	43395294	45658686	TASSEL	mean	BL	1
qBL10-5	10	43366437	46210329	EMMAX	2020JZ	BL	qBL10-12	10	43395294	46350300	EMMAX	mean	BL	1
qBL10-5	10	43366437	46210329	EMMAX	2020JZ	BL	qBL10-6	10	45193350	45374068	EMMAX	2019JZ	BL	1
qBL10-12	10	43395294	46350300	EMMAX	mean	BL	qBL10-6	10	45193350	45374068	EMMAX	2019JZ	BL	1
qBL10-10	10	45257940	45322107	3VmrMLM	2020JZ	BL	qBL10-15	10	45257940	45322107	3VmrMLM	mean	BL	1
qBL10-10	10	45257940	45322107	3VmrMLM	2020JZ	BL	qBL10-8	10	45257940	45322107	3VmrMLM	2019JZ	BL	1
qBL10-15	10	45257940	45322107	3VmrMLM	mean	BL	qBL10-8	10	45257940	45322107	3VmrMLM	2019JZ	BL	1
qBL10-13	10	45257940	45322107	RTM-GWAS	mean	BL	qBL10-7	10	45257940	45322107	RTM-GWAS	2019JZ	BL	1
qBL10-13	10	45257940	45322107	RTM-GWAS	mean	BL	qBL10-9	10	45257940	45322107	RTM-GWAS	2020JZ	BL	1
qBL10-7	10	45257940	45322107	RTM-GWAS	2019JZ	BL	qBL10-9	10	45257940	45322107	RTM-GWAS	2020JZ	BL	1
qBN10-3	10	43850629	47047085	EMMAX	2020JZ	BN	qBN10-14	10	44932726	46985577	EMMAX	mean	BN	1
qBN10-3	10	43850629	47047085	EMMAX	2020JZ	BN	qBN10-10	10	45833957	46619092	EMMAX	2019JZ	BN	1
qBN10-4	10	44874629	46985577	TASSEL	2020JZ	BN	qBN10-18	10	45050047	45697530	TASSEL	mean	BN	1
qBN10-14	10	44932726	46985577	EMMAX	mean	BN	qBN10-10	10	45833957	46619092	EMMAX	2019JZ	BN	1
qBN10-20	10	45257940	45322107	3VmrMLM	mean	BN	qBN10-7	10	45257940	45322107	3VmrMLM	2020JZ	BN	1
qBN10-20	10	45257940	45322107	3VmrMLM	mean	BN	qBN10-9	10	45257940	45322107	3VmrMLM	2019SY	BN	1
qBN10-7	10	45257940	45322107	3VmrMLM	2020JZ	BN	qBN10-9	10	45257940	45322107	3VmrMLM	2019SY	BN	1
qBN10-16	10	45257940	45322107	RTM-GWAS	mean	BN	qBN10-6	10	45257940	45322107	RTM-GWAS	2020JZ	BN	1
qBN10-16	10	45257940	45322107	RTM-GWAS	mean	BN	qBN10-8	10	45257940	45322107	RTM-GWAS	2019SY	BN	1
qBN10-6	10	45257940	45322107	RTM-GWAS	2020JZ	BN	qBN10-8	10	45257940	45322107	RTM-GWAS	2019SY	BN	1
qBN10-13	10	46619092	46741714	RTM-GWAS	2020JZ	BN	qBN10-17	10	46619092	46741714	RTM-GWAS	mean	BN	1
qBIN11-5	11	11043519	11092389	3VmrMLM	2019JZ	BIN	qBIN11-8	11	11043519	11092389	3VmrMLM	mean	BIN	1
qBIN11-4	11	11043519	11092389	RTM-GWAS	2019JZ	BIN	qBIN11-7	11	11043519	11092389	RTM-GWAS	mean	BIN	1
qBL11-10	11	11043519	11092389	3VmrMLM	mean	BL	qBL11-5	11	11043519	11092389	3VmrMLM	2019JZ	BL	1
qBL11-4	11	11043519	11092389	RTM-GWAS	2019JZ	BL	qBL11-9	11	11043519	11092389	RTM-GWAS	mean	BL	1
qBN11-3	11	11043519	11092389	RTM-GWAS	2020JZ	BN	qBN11-1	11	11099081	11229660	RTM-GWAS	2019JZ	BN	0.988378
qBN12-3	12	2621904	3481585	EMMAX	2020JZ	BN	qBN12-10	12	3438409	5817926	EMMAX	mean	BN	1
qBN12-10	12	3438409	5817926	EMMAX	mean	BN	qBN12-6	12	4637147	5817926	EMMAX	2020JZ	BN	1
qBN12-13	12	3633162	6216535	TASSEL	mean	BN	qBN12-8	12	5247863	5475077	TASSEL	2020JZ	BN	1
qBN12-12	12	5317874	5475077	RTM-GWAS	mean	BN	qBN12-9	12	5317874	5475077	RTM-GWAS	2020JZ	BN	1
qBIL13-1	13	32305849	32420430	RTM-GWAS	mean	BIL	qBIL13-3	13	32305849	32420430	RTM-GWAS	2020JZ	BIL	1
qBIL13-6	13	37175077	39002308	EMMAX	2020JZ	BIL	qBIL13-8	13	37642237	39002308	EMMAX	mean	BIL	1
qBIL13-6	13	37175077	39002308	EMMAX	2020JZ	BIL	qBIL13-10	13	37905472	39002308	EMMAX	2019JZ	BIL	1
qBIL13-7	13	37360709	39002308	TASSEL	2020JZ	BIL	qBIL13-9	13	37736159	38553518	TASSEL	mean	BIL	1
qBIL13-8	13	37642237	39002308	EMMAX	mean	BIL	qBIL13-10	13	37905472	39002308	EMMAX	2019JZ	BIL	1
qBIL13-16	13	41863394	41887491	3VmrMLM	2019SY	BIL	qBIL13-17	13	41863394	41887491	3VmrMLM	mean	BIL	1
qBIL13-15	13	41863394	41887491	RTM-GWAS	2019SY	BIL	qBIL13-18	13	41863394	41887491	RTM-GWAS	mean	BIL	1
qBL13-6	13	41863394	41887491	RTM-GWAS	2019JZ	BL	qBL13-8	13	41863394	41887491	RTM-GWAS	mean	BL	1
qBL13-1	13	42247555	42286345	RTM-GWAS	2020JZ	BL	qBL13-2	13	42247555	42286345	RTM-GWAS	2019SY	BL	1
qBN13-2	13	33282444	33411014	RTM-GWAS	2021SQ	BN	qBN13-3	13	33282444	33411014	RTM-GWAS	2019SY	BN	1
qBL18-1	18	11817988	11861181	RTM-GWAS	2019JZ	BL	qBL18-2	18	11817988	11861181	RTM-GWAS	2020JZ	BL	1
qBIN19-7	19	49248161	49972042	EMMAX	mean	BIN	qBIN19-3	19	49248161	49989953	EMMAX	2019SY	BIN	1
qBIN19-7	19	49248161	49972042	EMMAX	mean	BIN	qBIN19-4	19	49248161	50740946	EMMAX	2020JZ	BIN	1
qBIN19-3	19	49248161	49989953	EMMAX	2019SY	BIN	qBIN19-4	19	49248161	50740946	EMMAX	2020JZ	BIN	1
qBN19-9	19	8187659	8345483	EMMAX	2020JZ	BN	qBN19-11	19	8187659	8767111	EMMAX	mean	BN	1
qBN19-15	19	13177711	13516105	EMMAX	mean	BN	qBN19-2	19	13177711	13516105	EMMAX	2020JZ	BN	1
qBN19-15	19	13177711	13516105	EMMAX	mean	BN	qBN19-16	19	13516105	16453863	EMMAX	mean	BN	1
qBN19-2	19	13177711	13516105	EMMAX	2020JZ	BN	qBN19-16	19	13516105	16453863	EMMAX	mean	BN	1
qBN19-1	19	13177711	13257579	TASSEL	2020JZ	BN	qBN19-18	19	13177711	13516105	TASSEL	mean	BN	1
qBN19-18	19	13177711	13516105	TASSEL	mean	BN	qBN19-19	19	13516105	16453863	TASSEL	mean	BN	1

## Sheet: Supplementary Table S4
Supplementary Table S4. Unique QTL for different traits with the same method.
Method	Trait	Chromosome	Region	19JZ_QTL	19JZ	19SY_QTL	19SY	20JZ_QTL	20JZ	21SQ_QTL	21SQ	MEAN_QTL	MEAN
EMMAX	BIL	Chr02	Chr02_15737440_25766348	qBIL02-2	Chr02_15737440_25766348
RTM	BIL	Chr02	Chr02_15737440_25766348									qBIL02-3	Chr02_15737440_25766348
RTM	BIL	Chr02	Chr02_1956505_1966827			qBIL02-4	Chr02_1956505_1966827
RTM	BIL	Chr02	Chr02_918690_1073213									qBIL02-1	Chr02_918690_1073213
RTM	BIL	Chr03	Chr03_36036476_36157751					qBIL03-1	Chr03_36036476_36157751
3VmrMLM	BIL	Chr05	Chr05_40383403_40396372			qBIL05-1	Chr05_40383403_40396372
RTM	BIL	Chr06	Chr06_19784394_19808940			qBIL06-1	Chr06_19784394_19808940
RTM	BIL	Chr07	Chr07_13790127_14012455									qBIL07-1	Chr07_13790127_14012455
RTM	BIL	Chr07	Chr07_35242153_35712247					qBIL07-2	Chr07_35242153_35712247
RTM	BIL	Chr07	Chr07_36960383_37077520					qBIL07-3	Chr07_36960383_37077520
RTM	BIL	Chr07	Chr07_42689775_43007965	qBIL07-4	Chr07_42689775_43007965
RTM	BIL	Chr08	Chr08_46364044_46395913			qBIL08-1	Chr08_46364044_46395913
RTM	BIL	Chr08	Chr08_6407739_6426725									qBIL08-2	Chr08_6407739_6426725
RTM	BIL	Chr09	Chr09_437323_465435					qBIL09-1	Chr09_437323_465435
RTM	BIL	Chr10	Chr10_38584318_38644995					qBIL10-1	Chr10_38584318_38644995			qBIL10-2	Chr10_38584318_38644995
3VmrMLM	BIL	Chr10	Chr10_45257940_45322107	qBIL10-4	Chr10_45257940_45322107							qBIL10-5	Chr10_45257940_45322107
RTM	BIL	Chr10	Chr10_45257940_45322107	qBIL10-3	Chr10_45257940_45322107							qBIL10-6	Chr10_45257940_45322107
RTM	BIL	Chr10	Chr10_45622801_45658686			qBIL10-7	Chr10_45622801_45658686
RTM	BIL	Chr10	Chr10_46053381_46072021					qBIL10-8	Chr10_46053381_46072021
RTM	BIL	Chr11	Chr11_10744281_10779406			qBIL11-1	Chr11_10744281_10779406
EMMAX	BIL	Chr11	Chr11_10851924_11092389			qBIL11-2	Chr11_10851924_11092389
3VmrMLM	BIL	Chr11	Chr11_24394808_24461847			qBIL11-3	Chr11_24394808_24461847
RTM	BIL	Chr11	Chr11_27204658_27215905	qBIL11-4	Chr11_27204658_27215905
RTM	BIL	Chr11	Chr11_5247583_5391055			qBIL11-5	Chr11_5247583_5391055
3VmrMLM	BIL	Chr11	Chr11_5296231_5326932			qBIL11-6	Chr11_5296231_5326932
RTM	BIL	Chr11	Chr11_9363712_9463821			qBIL11-7	Chr11_9363712_9463821
RTM	BIL	Chr12	Chr12_11732311_11765420	qBIL12-1	Chr12_11732311_11765420
RTM	BIL	Chr12	Chr12_39462728_40088920			qBIL12-2	Chr12_39462728_40088920
RTM	BIL	Chr13	Chr13_30896618_31169444			qBIL13-2	Chr13_30896618_31169444
RTM	BIL	Chr13	Chr13_32305849_32420430					qBIL13-3	Chr13_32305849_32420430			qBIL13-1	Chr13_32305849_32420430
RTM	BIL	Chr13	Chr13_32802717_32841606	qBIL13-4	Chr13_32802717_32841606
RTM	BIL	Chr13	Chr13_34867303_34887683									qBIL13-5	Chr13_34867303_34887683
EMMAX	BIL	Chr13	Chr13_37175077_39002308	qBIL13-10	Chr13_37905472_39002308			qBIL13-6	Chr13_37175077_39002308			qBIL13-8	Chr13_37642237_39002308
TASSEL	BIL	Chr13	Chr13_37360709_39002308					qBIL13-7	Chr13_37360709_39002308			qBIL13-9	Chr13_37736159_38553518
RTM	BIL	Chr13	Chr13_38258262_38262556									qBIL13-11	Chr13_38258262_38262556
RTM	BIL	Chr13	Chr13_38262556_38389319					qBIL13-12	Chr13_38262556_38389319
RTM	BIL	Chr13	Chr13_38634338_38775940	qBIL13-13	Chr13_38634338_38775940
EMMAX	BIL	Chr13	Chr13_41619891_42577532									qBIL13-14	Chr13_41619891_42577532
3VmrMLM	BIL	Chr13	Chr13_41863394_41887491			qBIL13-16	Chr13_41863394_41887491					qBIL13-17	Chr13_41863394_41887491
RTM	BIL	Chr13	Chr13_41863394_41887491			qBIL13-15	Chr13_41863394_41887491					qBIL13-18	Chr13_41863394_41887491
RTM	BIL	Chr13	Chr13_5377663_11035424					qBIL13-19	Chr13_5377663_11035424
RTM	BIL	Chr14	Chr14_44434940_44546348			qBIL14-1	Chr14_44434940_44546348
RTM	BIL	Chr15	Chr15_2245980_2326952					qBIL15-1	Chr15_2245980_2326952
RTM	BIL	Chr15	Chr15_26097671_26139455					qBIL15-2	Chr15_26097671_26139455
RTM	BIL	Chr17	Chr17_815594_909709					qBIL17-1	Chr17_815594_909709
RTM	BIL	Chr18	Chr18_2842076_2929836									qBIL18-1	Chr18_2842076_2929836
3VmrMLM	BIL	Chr18	Chr18_4503941_4871734					qBIL18-2	Chr18_4503941_4871734
RTM	BIL	Chr18	Chr18_5713591_5884422	qBIL18-3	Chr18_5713591_5884422
RTM	BIL	Chr18	Chr18_7604153_7634811			qBIL18-4	Chr18_7604153_7634811
RTM	BIL	Chr20	Chr20_44775256_44985343	qBIL20-1	Chr20_44775256_44985343
RTM	BIN	Chr02	Chr02_5026152_5044940			qBIN02-1	Chr02_5026152_5044940
RTM	BIN	Chr03	Chr03_36036476_36157751					qBIN03-1	Chr03_36036476_36157751
RTM	BIN	Chr03	Chr03_36708811_36717177									qBIN03-2	Chr03_36708811_36717177
RTM	BIN	Chr06	Chr06_3709181_3987813									qBIN06-2	Chr06_3709181_3987813
RTM	BIN	Chr06	Chr06_4554132_4765144					qBIN06-1	Chr06_4554132_4765144
RTM	BIN	Chr08	Chr08_23078923_23414927	qBIN08-1	Chr08_23078923_23414927							qBIN08-2	Chr08_23078923_23414927
RTM	BIN	Chr10	Chr10_1622570_1687575	qBIN10-1	Chr10_1622570_1687575
RTM	BIN	Chr10	Chr10_1992352_2000349									qBIN10-13	Chr10_1992352_2000349
EMMAX	BIN	Chr10	Chr10_43388237_46985577	qBIN10-3\qBIN10-6	Chr10_43395294_44004660\Chr10_45097978_45658686			qBIN10-2	Chr10_43388237_46985577			qBIN10-11\qBIN10-12	Chr10_43395294_45697530\Chr10_46572505_46985577
TASSEL	BIN	Chr10	Chr10_43395294_44219115					qBIN10-4	Chr10_43395294_44219115
3VmrMLM	BIN	Chr10	Chr10_43592423_43650478	qBIN10-5	Chr10_43592423_43650478							qBIN10-15	Chr10_43592423_43650478
TASSEL	BIN	Chr10	Chr10_45097978_45697530					qBIN10-7	Chr10_45097978_45697530
3VmrMLM	BIN	Chr10	Chr10_45257940_45322107					qBIN10-9	Chr10_45257940_45322107
RTM	BIN	Chr10	Chr10_45257940_45322107					qBIN10-8	Chr10_45257940_45322107			qBIN10-14	Chr10_45257940_45322107
RTM	BIN	Chr10	Chr10_45374068_45419307	qBIN10-10	Chr10_45374068_45419307
EMMAX	BIN	Chr11	Chr11_10719187_11279201	qBIN11-1	Chr11_10719187_11279201
RTM	BIN	Chr11	Chr11_10744281_10779406					qBIN11-2	Chr11_10744281_10779406
3VmrMLM	BIN	Chr11	Chr11_10899074_10904384					qBIN11-3	Chr11_10899074_10904384
3VmrMLM	BIN	Chr11	Chr11_11043519_11092389	qBIN11-5	Chr11_11043519_11092389							qBIN11-8	Chr11_11043519_11092389
RTM	BIN	Chr11	Chr11_11043519_11092389	qBIN11-4	Chr11_11043519_11092389							qBIN11-7	Chr11_11043519_11092389
RTM	BIN	Chr11	Chr11_8739403_9363712			qBIN11-6	Chr11_8739403_9363712
RTM	BIN	Chr12	Chr12_5724257_5817926			qBIN12-1	Chr12_5724257_5817926
RTM	BIN	Chr12	Chr12_6451209_6562075	qBIN12-2	Chr12_6451209_6562075
RTM	BIN	Chr13	Chr13_32516242_32593369			qBIN13-2	Chr13_32516242_32593369
RTM	BIN	Chr13	Chr13_42247555_42286345			qBIN13-1	Chr13_42247555_42286345
RTM	BIN	Chr18	Chr18_21749778_21820419	qBIN18-1	Chr18_21749778_21820419
RTM	BIN	Chr19	Chr19_34748403_34806573			qBIN19-1	Chr19_34748403_34806573
RTM	BIN	Chr19	Chr19_47225028_47307606									qBIN19-8	Chr19_47225028_47307606
RTM	BIN	Chr19	Chr19_48554451_48653427			qBIN19-2	Chr19_48554451_48653427
EMMAX	BIN	Chr19	Chr19_49248161_50740946			qBIN19-3	Chr19_49248161_49989953	qBIN19-4	Chr19_49248161_50740946			qBIN19-7	Chr19_49248161_49972042
3VmrMLM	BIN	Chr19	Chr19_49372089_49687333					qBIN19-5	Chr19_49372089_49687333
RTM	BIN	Chr19	Chr19_49687333_49873683					qBIN19-6	Chr19_49687333_49873683
RTM	BL	Chr01	Chr01_619585_766278			qBL01-1	Chr01_619585_766278
RTM	BL	Chr03	Chr03_36708811_36717177									qBL03-3	Chr03_36708811_36717177
RTM	BL	Chr03	Chr03_36793579_36867920					qBL03-1	Chr03_36793579_36867920
RTM	BL	Chr03	Chr03_43994810_44005367	qBL03-2	Chr03_43994810_44005367
RTM	BL	Chr05	Chr05_2571744_2610007									qBL05-3	Chr05_2571744_2610007
RTM	BL	Chr05	Chr05_34668634_34776342			qBL05-2	Chr05_34668634_34776342
RTM	BL	Chr05	Chr05_40368372_40396372			qBL05-1	Chr05_40368372_40396372
RTM	BL	Chr07	Chr07_35109867_35235952					qBL07-1	Chr07_35109867_35235952
RTM	BL	Chr08	Chr08_23414927_23430276									qBL08-2	Chr08_23414927_23430276
RTM	BL	Chr08	Chr08_37040512_38611387	qBL08-1	Chr08_37040512_38611387
RTM	BL	Chr10	Chr10_39853719_40054473	qBL10-1	Chr10_39853719_40054473
RTM	BL	Chr10	Chr10_41689785_41723082	qBL10-2	Chr10_41689785_41723082
TASSEL	BL	Chr10	Chr10_42222333_45658686					qBL10-3	Chr10_42222333_44104943			qBL10-14	Chr10_43395294_45658686
RTM	BL	Chr10	Chr10_42363130_42382964					qBL10-4	Chr10_42363130_42382964
EMMAX	BL	Chr10	Chr10_43366437_46350300	qBL10-6	Chr10_45193350_45374068			qBL10-5	Chr10_43366437_46210329			qBL10-12	Chr10_43395294_46350300
3VmrMLM	BL	Chr10	Chr10_45257940_45322107	qBL10-8	Chr10_45257940_45322107			qBL10-10	Chr10_45257940_45322107			qBL10-15	Chr10_45257940_45322107
RTM	BL	Chr10	Chr10_45257940_45322107	qBL10-7	Chr10_45257940_45322107			qBL10-9	Chr10_45257940_45322107			qBL10-13	Chr10_45257940_45322107
RTM	BL	Chr10	Chr10_45978214_45986940			qBL10-11	Chr10_45978214_45986940
EMMAX	BL	Chr11	Chr11_10609377_11279201	qBL11-2	Chr11_10609377_11279201
TASSEL	BL	Chr11	Chr11_10609377_11279201	qBL11-3	Chr11_10609377_11279201
3VmrMLM	BL	Chr11	Chr11_11043519_11092389	qBL11-5	Chr11_11043519_11092389							qBL11-10	Chr11_11043519_11092389
RTM	BL	Chr11	Chr11_11043519_11092389	qBL11-4	Chr11_11043519_11092389							qBL11-9	Chr11_11043519_11092389
3VmrMLM	BL	Chr11	Chr11_24386997_24394808			qBL11-6	Chr11_24386997_24394808
RTM	BL	Chr11	Chr11_4799982_4886191			qBL11-7	Chr11_4799982_4886191
RTM	BL	Chr11	Chr11_5235745_5247583			qBL11-8	Chr11_5235745_5247583
RTM	BL	Chr11	Chr11_9463821_9585032			qBL11-1	Chr11_9463821_9585032
RTM	BL	Chr13	Chr13_24433230_24521312			qBL13-3	Chr13_24433230_24521312
RTM	BL	Chr13	Chr13_33456837_33591239			qBL13-4	Chr13_33456837_33591239
RTM	BL	Chr13	Chr13_38004511_38041203			qBL13-5	Chr13_38004511_38041203
RTM	BL	Chr13	Chr13_41863394_41887491	qBL13-6	Chr13_41863394_41887491							qBL13-8	Chr13_41863394_41887491
RTM	BL	Chr13	Chr13_42247555_42286345			qBL13-2	Chr13_42247555_42286345	qBL13-1	Chr13_42247555_42286345
RTM	BL	Chr13	Chr13_5377663_11035424					qBL13-7	Chr13_5377663_11035424
RTM	BL	Chr15	Chr15_50863798_51755476									qBL15-1	Chr15_50863798_51755476
RTM	BL	Chr18	Chr18_11817988_11861181	qBL18-1	Chr18_11817988_11861181			qBL18-2	Chr18_11817988_11861181
RTM	BL	Chr18	Chr18_12077491_14388856									qBL18-3	Chr18_12077491_14388856
RTM	BL	Chr19	Chr19_45947947_46285255					qBL19-1	Chr19_45947947_46285255
EMMAX	BL	Chr19	Chr19_49372089_49873683					qBL19-2	Chr19_49372089_49873683
RTM	BL	Chr20	Chr20_2157018_2191586					qBL20-1	Chr20_2157018_2191586
RTM	BN	Chr01	Chr01_54822152_55023825	qBN01-1	Chr01_54822152_55023825							qBN01-2	Chr01_54822152_55023825
RTM	BN	Chr02	Chr02_25766348_25817205									qBN02-2	Chr02_25766348_25817205
RTM	BN	Chr02	Chr02_3184621_3416133							qBN02-1	Chr02_3184621_3416133
RTM	BN	Chr03	Chr03_33245571_33287946	qBN03-2	Chr03_33245571_33287946
TASSEL	BN	Chr03	Chr03_36518347_37116685							qBN03-3	Chr03_36518347_37116685
EMMAX	BN	Chr03	Chr03_36518347_37236411							qBN03-4	Chr03_36518347_37236411
RTM	BN	Chr03	Chr03_36708811_36717177					qBN03-5	Chr03_36708811_36717177			qBN03-8	Chr03_36708811_36717177
RTM	BN	Chr03	Chr03_36717177_36753590							qBN03-6	Chr03_36717177_36753590
RTM	BN	Chr03	Chr03_39952666_40076588			qBN03-1	Chr03_39952666_40076588
RTM	BN	Chr03	Chr03_42452121_42501037	qBN03-7	Chr03_42452121_42501037
RTM	BN	Chr03	Chr03_42525842_42569998									qBN03-9	Chr03_42525842_42569998
RTM	BN	Chr04	Chr04_2376644_2399164					qBN04-3	Chr04_2376644_2399164
RTM	BN	Chr04	Chr04_26621099_32866288			qBN04-4	Chr04_26621099_32866288
RTM	BN	Chr04	Chr04_4545195_4633840					qBN04-5	Chr04_4545195_4633840
RTM	BN	Chr04	Chr04_46900223_46945670							qBN04-6	Chr04_46900223_46945670
RTM	BN	Chr04	Chr04_47552433_47659882							qBN04-1	Chr04_47552433_47659882
RTM	BN	Chr04	Chr04_5130541_5200439					qBN04-7	Chr04_5130541_5200439
RTM	BN	Chr04	Chr04_6598934_6718332	qBN04-2	Chr04_6598934_6718332
RTM	BN	Chr06	Chr06_3502652_3709181									qBN06-1	Chr06_3502652_3709181
EMMAX	BN	Chr07	Chr07_35712247_35886223	qBN07-1	Chr07_35712247_35886223
RTM	BN	Chr07	Chr07_39771716_40033401							qBN07-2	Chr07_39771716_40033401
RTM	BN	Chr08	Chr08_10082639_10187476									qBN08-5	Chr08_10082639_10187476
RTM	BN	Chr08	Chr08_2011324_2033404	qBN08-2	Chr08_2011324_2033404
RTM	BN	Chr08	Chr08_46395913_46518573	qBN08-1	Chr08_46395913_46518573
RTM	BN	Chr08	Chr08_545383_692471					qBN08-3	Chr08_545383_641119			qBN08-4	Chr08_641119_692471
RTM	BN	Chr10	Chr10_40298899_40372285	qBN10-2	Chr10_40298899_40372285
RTM	BN	Chr10	Chr10_40618589_40751041									qBN10-15	Chr10_40618589_40751041
3VmrMLM	BN	Chr10	Chr10_40651921_40664299									qBN10-19	Chr10_40651921_40664299
EMMAX	BN	Chr10	Chr10_43850629_47047085	qBN10-10	Chr10_45833957_46619092			qBN10-3	Chr10_43850629_47047085			qBN10-14	Chr10_44932726_46985577
TASSEL	BN	Chr10	Chr10_44874629_46985577					qBN10-4	Chr10_44874629_46985577			qBN10-18	Chr10_45050047_45697530
RTM	BN	Chr10	Chr10_44932726_44963961							qBN10-5	Chr10_44932726_44963961
3VmrMLM	BN	Chr10	Chr10_45257940_45322107			qBN10-9	Chr10_45257940_45322107	qBN10-7	Chr10_45257940_45322107			qBN10-20	Chr10_45257940_45322107
RTM	BN	Chr10	Chr10_45257940_45322107			qBN10-8	Chr10_45257940_45322107	qBN10-6	Chr10_45257940_45322107			qBN10-16	Chr10_45257940_45322107
RTM	BN	Chr10	Chr10_45475505_45622801							qBN10-1	Chr10_45475505_45622801
RTM	BN	Chr10	Chr10_45903960_45978214					qBN10-11	Chr10_45903960_45978214
RTM	BN	Chr10	Chr10_46210329_46350300	qBN10-12	Chr10_46210329_46350300
RTM	BN	Chr10	Chr10_46619092_46741714					qBN10-13	Chr10_46619092_46741714			qBN10-17	Chr10_46619092_46741714
EMMAX	BN	Chr11	Chr11_10904384_11183285					qBN11-2	Chr11_10904384_11183285
3VmrMLM	BN	Chr11	Chr11_11043519_11092389					qBN11-4	Chr11_11043519_11092389
RTM	BN	Chr11	Chr11_11043519_11229660	qBN11-1	Chr11_11099081_11229660			qBN11-3	Chr11_11043519_11092389
3VmrMLM	BN	Chr11	Chr11_26779181_26793921							qBN11-5	Chr11_26779181_26793921
RTM	BN	Chr11	Chr11_33014050_33141191			qBN11-6	Chr11_33014050_33141191
RTM	BN	Chr11	Chr11_9363712_9463821			qBN11-7	Chr11_9363712_9463821
RTM	BN	Chr12	Chr12_0_431730									qBN12-11	Chr12_0_431730
RTM	BN	Chr12	Chr12_10069536_10525519	qBN12-1	Chr12_10069536_10525519
RTM	BN	Chr12	Chr12_14266414_14293030	qBN12-2	Chr12_14266414_14293030
EMMAX	BN	Chr12	Chr12_2621904_5817926					qBN12-3\qBN12-6	Chr12_2621904_3481585\Chr12_4637147_5817926			qBN12-10	Chr12_3438409_5817926
RTM	BN	Chr12	Chr12_3114951_3438409					qBN12-4	Chr12_3114951_3438409
TASSEL	BN	Chr12	Chr12_3114951_3481585					qBN12-5	Chr12_3114951_3481585
TASSEL	BN	Chr12	Chr12_3633162_6216535					qBN12-8	Chr12_5247863_5475077			qBN12-13	Chr12_3633162_6216535
3VmrMLM	BN	Chr12	Chr12_5247863_5285589					qBN12-7	Chr12_5247863_5285589
RTM	BN	Chr12	Chr12_5317874_5475077					qBN12-9	Chr12_5317874_5475077			qBN12-12	Chr12_5317874_5475077
3VmrMLM	BN	Chr12	Chr12_5475077_5724257									qBN12-14	Chr12_5475077_5724257
RTM	BN	Chr13	Chr13_15209157_15329859			qBN13-1	Chr13_15209157_15329859
RTM	BN	Chr13	Chr13_22578182_22623387			qBN13-4	Chr13_22578182_22623387
RTM	BN	Chr13	Chr13_33282444_33411014			qBN13-3	Chr13_33282444_33411014			qBN13-2	Chr13_33282444_33411014
3VmrMLM	BN	Chr13	Chr13_43521095_43565052			qBN13-6	Chr13_43521095_43565052
RTM	BN	Chr13	Chr13_43521095_43565052			qBN13-5	Chr13_43521095_43565052
RTM	BN	Chr15	Chr15_19028240_19103507			qBN15-1	Chr15_19028240_19103507
RTM	BN	Chr16	Chr16_6187885_6289490					qBN16-1	Chr16_6187885_6289490
RTM	BN	Chr17	Chr17_4810780_4913578	qBN17-1	Chr17_4810780_4913578
EMMAX	BN	Chr19	Chr19_13177711_16453863					qBN19-2	Chr19_13177711_13516105			qBN19-15\qBN19-16	Chr19_13177711_13516105\Chr19_13516105_16453863
TASSEL	BN	Chr19	Chr19_13177711_16453863					qBN19-1	Chr19_13177711_13257579			qBN19-18\qBN19-19	Chr19_13177711_13516105\Chr19_13516105_16453863
RTM	BN	Chr19	Chr19_13470851_13516105	qBN19-3	Chr19_13470851_13516105
TASSEL	BN	Chr19	Chr19_16453863_16845579									qBN19-20	Chr19_16453863_16845579
EMMAX	BN	Chr19	Chr19_16453863_17322536									qBN19-17	Chr19_16453863_17322536
EMMAX	BN	Chr19	Chr19_20489239_20727913									qBN19-12	Chr19_20489239_20727913
EMMAX	BN	Chr19	Chr19_20727913_23101391									qBN19-13	Chr19_20727913_23101391
EMMAX	BN	Chr19	Chr19_23101391_23344203									qBN19-14	Chr19_23101391_23344203
RTM	BN	Chr19	Chr19_37416630_37729056	qBN19-4	Chr19_37416630_37729056
RTM	BN	Chr19	Chr19_37798810_38012446							qBN19-5	Chr19_37798810_38012446
3VmrMLM	BN	Chr19	Chr19_38567693_38750822							qBN19-7	Chr19_38567693_38750822
EMMAX	BN	Chr19	Chr19_38567693_38750822							qBN19-6	Chr19_38567693_38750822
RTM	BN	Chr19	Chr19_48554451_48653427					qBN19-8	Chr19_48554451_48653427
EMMAX	BN	Chr19	Chr19_8187659_8767111					qBN19-9	Chr19_8187659_8345483			qBN19-11	Chr19_8187659_8767111
RTM	BN	Chr19	Chr19_8827028_8835414			qBN19-10	Chr19_8827028_8835414
RTM	BN	Chr20	Chr20_44499666_44636843			qBN20-1	Chr20_44499666_44636843

## Sheet: Supplementary Table S5
Supplementary Table S5. Unique QTL for different traits.
Trait	Chromosome	Region	19JZ_QTL	19JZ	19SY_QTL	19SY	20JZ_QTL	20JZ	21SQ_QTL	21SQ	MEAN_QTL	MEAN
BIL	Chr02	Chr02_15737440_25766348	qBIL02-2	Chr02_15737440_25766348							qBIL02-3	Chr02_15737440_25766348
BIL	Chr02	Chr02_1956505_1966827			qBIL02-4	Chr02_1956505_1966827
BIL	Chr02	Chr02_918690_1073213									qBIL02-1	Chr02_918690_1073213
BIL	Chr03	Chr03_36036476_36157751					qBIL03-1	Chr03_36036476_36157751
BIL	Chr05	Chr05_40383403_40396372			qBIL05-1	Chr05_40383403_40396372
BIL	Chr06	Chr06_19784394_19808940			qBIL06-1	Chr06_19784394_19808940
BIL	Chr07	Chr07_13790127_14012455									qBIL07-1	Chr07_13790127_14012455
BIL	Chr07	Chr07_35242153_35712247					qBIL07-2	Chr07_35242153_35712247
BIL	Chr07	Chr07_36960383_37077520					qBIL07-3	Chr07_36960383_37077520
BIL	Chr07	Chr07_42689775_43007965	qBIL07-4	Chr07_42689775_43007965
BIL	Chr08	Chr08_46364044_46395913			qBIL08-1	Chr08_46364044_46395913
BIL	Chr08	Chr08_6407739_6426725									qBIL08-2	Chr08_6407739_6426725
BIL	Chr09	Chr09_437323_465435					qBIL09-1	Chr09_437323_465435
BIL	Chr10	Chr10_38584318_38644995					qBIL10-1	Chr10_38584318_38644995			qBIL10-2	Chr10_38584318_38644995
BIL	Chr10	Chr10_45257940_45322107	qBIL10-3\qBIL10-4	Chr10_45257940_45322107\Chr10_45257940_45322107							qBIL10-5\qBIL10-6	Chr10_45257940_45322107\Chr10_45257940_45322107
BIL	Chr10	Chr10_45622801_45658686			qBIL10-7	Chr10_45622801_45658686
BIL	Chr10	Chr10_46053381_46072021					qBIL10-8	Chr10_46053381_46072021
BIL	Chr11	Chr11_10744281_10779406			qBIL11-1	Chr11_10744281_10779406
BIL	Chr11	Chr11_10851924_11092389			qBIL11-2	Chr11_10851924_11092389
BIL	Chr11	Chr11_24394808_24461847			qBIL11-3	Chr11_24394808_24461847
BIL	Chr11	Chr11_27204658_27215905	qBIL11-4	Chr11_27204658_27215905
BIL	Chr11	Chr11_5247583_5391055			qBIL11-5\qBIL11-6	Chr11_5247583_5391055\Chr11_5296231_5326932
BIL	Chr11	Chr11_9363712_9463821			qBIL11-7	Chr11_9363712_9463821
BIL	Chr12	Chr12_11732311_11765420	qBIL12-1	Chr12_11732311_11765420
BIL	Chr12	Chr12_39462728_40088920			qBIL12-2	Chr12_39462728_40088920
BIL	Chr13	Chr13_30896618_31169444			qBIL13-2	Chr13_30896618_31169444
BIL	Chr13	Chr13_32305849_32420430					qBIL13-3	Chr13_32305849_32420430			qBIL13-1	Chr13_32305849_32420430
BIL	Chr13	Chr13_32802717_32841606	qBIL13-4	Chr13_32802717_32841606
BIL	Chr13	Chr13_34867303_34887683									qBIL13-5	Chr13_34867303_34887683
BIL	Chr13	Chr13_37175077_39002308	qBIL13-10\qBIL13-13	Chr13_37905472_39002308\Chr13_38634338_38775940			qBIL13-6\qBIL13-7\qBIL13-12	Chr13_37175077_39002308\Chr13_37360709_39002308\Chr13_38262556_38389319			qBIL13-8\qBIL13-9\qBIL13-11	Chr13_37642237_39002308\Chr13_37736159_38553518\Chr13_38258262_38262556
BIL	Chr13	Chr13_41619891_42577532			qBIL13-15\qBIL13-16	Chr13_41863394_41887491\Chr13_41863394_41887491					qBIL13-14\qBIL13-17\qBIL13-18	Chr13_41619891_42577532\Chr13_41863394_41887491\Chr13_41863394_41887491
BIL	Chr13	Chr13_5377663_11035424					qBIL13-19	Chr13_5377663_11035424
BIL	Chr14	Chr14_44434940_44546348			qBIL14-1	Chr14_44434940_44546348
BIL	Chr15	Chr15_2245980_2326952					qBIL15-1	Chr15_2245980_2326952
BIL	Chr15	Chr15_26097671_26139455					qBIL15-2	Chr15_26097671_26139455
BIL	Chr17	Chr17_815594_909709					qBIL17-1	Chr17_815594_909709
BIL	Chr18	Chr18_2842076_2929836									qBIL18-1	Chr18_2842076_2929836
BIL	Chr18	Chr18_4503941_4871734					qBIL18-2	Chr18_4503941_4871734
BIL	Chr18	Chr18_5713591_5884422	qBIL18-3	Chr18_5713591_5884422
BIL	Chr18	Chr18_7604153_7634811			qBIL18-4	Chr18_7604153_7634811
BIL	Chr20	Chr20_44775256_44985343	qBIL20-1	Chr20_44775256_44985343
BIN	Chr02	Chr02_5026152_5044940			qBIN02-1	Chr02_5026152_5044940
BIN	Chr03	Chr03_36036476_36157751					qBIN03-1	Chr03_36036476_36157751
BIN	Chr03	Chr03_36708811_36717177									qBIN03-2	Chr03_36708811_36717177
BIN	Chr06	Chr06_3709181_3987813									qBIN06-2	Chr06_3709181_3987813
BIN	Chr06	Chr06_4554132_4765144					qBIN06-1	Chr06_4554132_4765144
BIN	Chr08	Chr08_23078923_23414927	qBIN08-1	Chr08_23078923_23414927							qBIN08-2	Chr08_23078923_23414927
BIN	Chr10	Chr10_1622570_1687575	qBIN10-1	Chr10_1622570_1687575
BIN	Chr10	Chr10_1992352_2000349									qBIN10-13	Chr10_1992352_2000349
BIN	Chr10	Chr10_43388237_46985577	qBIN10-3\qBIN10-5\qBIN10-6\qBIN10-10	Chr10_43395294_44004660\Chr10_43592423_43650478\Chr10_45097978_45658686\Chr10_45374068_45419307			qBIN10-2\qBIN10-4\qBIN10-7\qBIN10-8\qBIN10-9	Chr10_43388237_46985577\Chr10_43395294_44219115\Chr10_45097978_45697530\Chr10_45257940_45322107\Chr10_45257940_45322107			qBIN10-11\qBIN10-12\qBIN10-14\qBIN10-15	Chr10_43395294_45697530\Chr10_46572505_46985577\Chr10_45257940_45322107\Chr10_43592423_43650478
BIN	Chr11	Chr11_10719187_11279201	qBIN11-1\qBIN11-4\qBIN11-5	Chr11_10719187_11279201\Chr11_11043519_11092389\Chr11_11043519_11092389			qBIN11-2\qBIN11-3	Chr11_10744281_10779406\Chr11_10899074_10904384			qBIN11-7\qBIN11-8	Chr11_11043519_11092389\Chr11_11043519_11092389
BIN	Chr11	Chr11_8739403_9363712			qBIN11-6	Chr11_8739403_9363712
BIN	Chr12	Chr12_5724257_5817926			qBIN12-1	Chr12_5724257_5817926
BIN	Chr12	Chr12_6451209_6562075	qBIN12-2	Chr12_6451209_6562075
BIN	Chr13	Chr13_32516242_32593369			qBIN13-2	Chr13_32516242_32593369
BIN	Chr13	Chr13_42247555_42286345			qBIN13-1	Chr13_42247555_42286345
BIN	Chr18	Chr18_21749778_21820419	qBIN18-1	Chr18_21749778_21820419
BIN	Chr19	Chr19_34748403_34806573			qBIN19-1	Chr19_34748403_34806573
BIN	Chr19	Chr19_47225028_47307606									qBIN19-8	Chr19_47225028_47307606
BIN	Chr19	Chr19_48554451_48653427			qBIN19-2	Chr19_48554451_48653427
BIN	Chr19	Chr19_49248161_50740946			qBIN19-3	Chr19_49248161_49989953	qBIN19-4\qBIN19-5\qBIN19-6	Chr19_49248161_50740946\Chr19_49372089_49687333\Chr19_49687333_49873683			qBIN19-7	Chr19_49248161_49972042
BL	Chr01	Chr01_619585_766278			qBL01-1	Chr01_619585_766278
BL	Chr03	Chr03_36708811_36717177									qBL03-3	Chr03_36708811_36717177
BL	Chr03	Chr03_36793579_36867920					qBL03-1	Chr03_36793579_36867920
BL	Chr03	Chr03_43994810_44005367	qBL03-2	Chr03_43994810_44005367
BL	Chr05	Chr05_2571744_2610007									qBL05-3	Chr05_2571744_2610007
BL	Chr05	Chr05_34668634_34776342			qBL05-2	Chr05_34668634_34776342
BL	Chr05	Chr05_40368372_40396372			qBL05-1	Chr05_40368372_40396372
BL	Chr07	Chr07_35109867_35235952					qBL07-1	Chr07_35109867_35235952
BL	Chr08	Chr08_23414927_23430276									qBL08-2	Chr08_23414927_23430276
BL	Chr08	Chr08_37040512_38611387	qBL08-1	Chr08_37040512_38611387
BL	Chr10	Chr10_39853719_40054473	qBL10-1	Chr10_39853719_40054473
BL	Chr10	Chr10_41689785_41723082	qBL10-2	Chr10_41689785_41723082
BL	Chr10	Chr10_42222333_46350300	qBL10-6\qBL10-7\qBL10-8	Chr10_45193350_45374068\Chr10_45257940_45322107\Chr10_45257940_45322107	qBL10-11	Chr10_45978214_45986940	qBL10-3\qBL10-4\qBL10-5\qBL10-9\qBL10-10	Chr10_42222333_44104943\Chr10_42363130_42382964\Chr10_43366437_46210329\Chr10_45257940_45322107\Chr10_45257940_45322107			qBL10-12\qBL10-13\qBL10-14\qBL10-15	Chr10_43395294_46350300\Chr10_45257940_45322107\Chr10_43395294_45658686\Chr10_45257940_45322107
BL	Chr11	Chr11_10609377_11279201	qBL11-2\qBL11-3\qBL11-4\qBL11-5	Chr11_10609377_11279201\Chr11_10609377_11279201\Chr11_11043519_11092389\Chr11_11043519_11092389							qBL11-9\qBL11-10	Chr11_11043519_11092389\Chr11_11043519_11092389
BL	Chr11	Chr11_24386997_24394808			qBL11-6	Chr11_24386997_24394808
BL	Chr11	Chr11_4799982_4886191			qBL11-7	Chr11_4799982_4886191
BL	Chr11	Chr11_5235745_5247583			qBL11-8	Chr11_5235745_5247583
BL	Chr11	Chr11_9463821_9585032			qBL11-1	Chr11_9463821_9585032
BL	Chr13	Chr13_24433230_24521312			qBL13-3	Chr13_24433230_24521312
BL	Chr13	Chr13_33456837_33591239			qBL13-4	Chr13_33456837_33591239
BL	Chr13	Chr13_38004511_38041203			qBL13-5	Chr13_38004511_38041203
BL	Chr13	Chr13_41863394_41887491	qBL13-6	Chr13_41863394_41887491							qBL13-8	Chr13_41863394_41887491
BL	Chr13	Chr13_42247555_42286345			qBL13-2	Chr13_42247555_42286345	qBL13-1	Chr13_42247555_42286345
BL	Chr13	Chr13_5377663_11035424					qBL13-7	Chr13_5377663_11035424
BL	Chr15	Chr15_50863798_51755476									qBL15-1	Chr15_50863798_51755476
BL	Chr18	Chr18_11817988_11861181	qBL18-1	Chr18_11817988_11861181			qBL18-2	Chr18_11817988_11861181
BL	Chr18	Chr18_12077491_14388856									qBL18-3	Chr18_12077491_14388856
BL	Chr19	Chr19_45947947_46285255					qBL19-1	Chr19_45947947_46285255
BL	Chr19	Chr19_49372089_49873683					qBL19-2	Chr19_49372089_49873683
BL	Chr20	Chr20_2157018_2191586					qBL20-1	Chr20_2157018_2191586
BN	Chr01	Chr01_54822152_55023825	qBN01-1	Chr01_54822152_55023825							qBN01-2	Chr01_54822152_55023825
BN	Chr02	Chr02_25766348_25817205									qBN02-2	Chr02_25766348_25817205
BN	Chr02	Chr02_3184621_3416133							qBN02-1	Chr02_3184621_3416133
BN	Chr03	Chr03_33245571_33287946	qBN03-2	Chr03_33245571_33287946
BN	Chr03	Chr03_36518347_37236411					qBN03-5	Chr03_36708811_36717177	qBN03-3\qBN03-4\qBN03-6	Chr03_36518347_37116685\Chr03_36518347_37236411\Chr03_36717177_36753590	qBN03-8	Chr03_36708811_36717177
BN	Chr03	Chr03_39952666_40076588			qBN03-1	Chr03_39952666_40076588
BN	Chr03	Chr03_42452121_42501037	qBN03-7	Chr03_42452121_42501037
BN	Chr03	Chr03_42525842_42569998									qBN03-9	Chr03_42525842_42569998
BN	Chr04	Chr04_2376644_2399164					qBN04-3	Chr04_2376644_2399164
BN	Chr04	Chr04_26621099_32866288			qBN04-4	Chr04_26621099_32866288
BN	Chr04	Chr04_4545195_4633840					qBN04-5	Chr04_4545195_4633840
BN	Chr04	Chr04_46900223_46945670							qBN04-6	Chr04_46900223_46945670
BN	Chr04	Chr04_47552433_47659882							qBN04-1	Chr04_47552433_47659882
BN	Chr04	Chr04_5130541_5200439					qBN04-7	Chr04_5130541_5200439
BN	Chr04	Chr04_6598934_6718332	qBN04-2	Chr04_6598934_6718332
BN	Chr06	Chr06_3502652_3709181									qBN06-1	Chr06_3502652_3709181
BN	Chr07	Chr07_35712247_35886223	qBN07-1	Chr07_35712247_35886223
BN	Chr07	Chr07_39771716_40033401							qBN07-2	Chr07_39771716_40033401
BN	Chr08	Chr08_10082639_10187476									qBN08-5	Chr08_10082639_10187476
BN	Chr08	Chr08_2011324_2033404	qBN08-2	Chr08_2011324_2033404
BN	Chr08	Chr08_46395913_46518573	qBN08-1	Chr08_46395913_46518573
BN	Chr08	Chr08_545383_692471					qBN08-3	Chr08_545383_641119			qBN08-4	Chr08_641119_692471
BN	Chr10	Chr10_40298899_40372285	qBN10-2	Chr10_40298899_40372285
BN	Chr10	Chr10_40618589_40751041									qBN10-15\qBN10-19	Chr10_40618589_40751041\Chr10_40651921_40664299
BN	Chr10	Chr10_43850629_47047085	qBN10-10\qBN10-12	Chr10_45833957_46619092\Chr10_46210329_46350300	qBN10-8\qBN10-9	Chr10_45257940_45322107\Chr10_45257940_45322107	qBN10-3\qBN10-4\qBN10-6\qBN10-7\qBN10-11\qBN10-13	Chr10_43850629_47047085\Chr10_44874629_46985577\Chr10_45257940_45322107\Chr10_45257940_45322107\Chr10_45903960_45978214\Chr10_46619092_46741714	qBN10-1\qBN10-5	Chr10_45475505_45622801\Chr10_44932726_44963961	qBN10-14\qBN10-16\qBN10-17\qBN10-18\qBN10-20	Chr10_44932726_46985577\Chr10_45257940_45322107\Chr10_46619092_46741714\Chr10_45050047_45697530\Chr10_45257940_45322107
BN	Chr11	Chr11_10904384_11229660	qBN11-1	Chr11_11099081_11229660			qBN11-2\qBN11-3\qBN11-4	Chr11_10904384_11183285\Chr11_11043519_11092389\Chr11_11043519_11092389
BN	Chr11	Chr11_26779181_26793921							qBN11-5	Chr11_26779181_26793921
BN	Chr11	Chr11_33014050_33141191			qBN11-6	Chr11_33014050_33141191
BN	Chr11	Chr11_9363712_9463821			qBN11-7	Chr11_9363712_9463821
BN	Chr12	Chr12_0_431730									qBN12-11	Chr12_0_431730
BN	Chr12	Chr12_10069536_10525519	qBN12-1	Chr12_10069536_10525519
BN	Chr12	Chr12_14266414_14293030	qBN12-2	Chr12_14266414_14293030
BN	Chr12	Chr12_2621904_6216535					qBN12-3\qBN12-4\qBN12-5\qBN12-6\qBN12-7\qBN12-8\qBN12-9	Chr12_2621904_3481585\Chr12_3114951_3438409\Chr12_3114951_3481585\Chr12_4637147_5817926\Chr12_5247863_5285589\Chr12_5247863_5475077\Chr12_5317874_5475077			qBN12-10\qBN12-12\qBN12-13\qBN12-14	Chr12_3438409_5817926\Chr12_5317874_5475077\Chr12_3633162_6216535\Chr12_5475077_5724257
BN	Chr13	Chr13_15209157_15329859			qBN13-1	Chr13_15209157_15329859
BN	Chr13	Chr13_22578182_22623387			qBN13-4	Chr13_22578182_22623387
BN	Chr13	Chr13_33282444_33411014			qBN13-3	Chr13_33282444_33411014			qBN13-2	Chr13_33282444_33411014
BN	Chr13	Chr13_43521095_43565052			qBN13-5\qBN13-6	Chr13_43521095_43565052\Chr13_43521095_43565052
BN	Chr15	Chr15_19028240_19103507			qBN15-1	Chr15_19028240_19103507
BN	Chr16	Chr16_6187885_6289490					qBN16-1	Chr16_6187885_6289490
BN	Chr17	Chr17_4810780_4913578	qBN17-1	Chr17_4810780_4913578
BN	Chr19	Chr19_13177711_16453863	qBN19-3	Chr19_13470851_13516105			qBN19-1\qBN19-2	Chr19_13177711_13257579\Chr19_13177711_13516105			qBN19-15\qBN19-16\qBN19-18\qBN19-19	Chr19_13177711_13516105\Chr19_13516105_16453863\Chr19_13177711_13516105\Chr19_13516105_16453863
BN	Chr19	Chr19_16453863_17322536									qBN19-17\qBN19-20	Chr19_16453863_17322536\Chr19_16453863_16845579
BN	Chr19	Chr19_20489239_20727913									qBN19-12	Chr19_20489239_20727913
BN	Chr19	Chr19_20727913_23101391									qBN19-13	Chr19_20727913_23101391
BN	Chr19	Chr19_23101391_23344203									qBN19-14	Chr19_23101391_23344203
BN	Chr19	Chr19_37416630_37729056	qBN19-4	Chr19_37416630_37729056
BN	Chr19	Chr19_37798810_38012446							qBN19-5	Chr19_37798810_38012446
BN	Chr19	Chr19_38567693_38750822							qBN19-6\qBN19-7	Chr19_38567693_38750822\Chr19_38567693_38750822
BN	Chr19	Chr19_48554451_48653427					qBN19-8	Chr19_48554451_48653427
BN	Chr19	Chr19_8187659_8767111					qBN19-9	Chr19_8187659_8345483			qBN19-11	Chr19_8187659_8767111
BN	Chr19	Chr19_8827028_8835414			qBN19-10	Chr19_8827028_8835414
BN	Chr20	Chr20_44499666_44636843			qBN20-1	Chr20_44499666_44636843

## Sheet: Supplementary Table S6
Supplementary Table S6. SNP variants annotated.
Gene_ID	Chrom	Pos	Ref	Alt	Effect_type
Glyma.10G239100	10	46775514	A	G	intron
Glyma.10G238800	10	46727784	A	G	intron
Glyma.10G238700	10	46721562	C	A	upstream
Glyma.10G238600	10	46712394	C	A	three_prime_UTR
Glyma.10G238500	10	46699204	C	T	Synonymous SNV
Glyma.10G238400	10	46694365	C	T	intron
Glyma.10G238300	10	46689139	G	A	Synonymous SNV
Glyma.10G238200	10	46681050	A	C	Synonymous SNV
Glyma.10G238100	10	46669619	G	C	Synonymous SNV
Glyma.10G238100	10	46671262	A	C	Synonymous SNV
Glyma.10G238000	10	46654512	A	C	five_prime_UTR
Glyma.10G237800	10	46622411	T	G	Synonymous SNV
Glyma.10G237700	10	46615572	T	G	Synonymous SNV
Glyma.10G237100	10	46586669	T		five_prime_UTR
Glyma.10G237000	10	46583307	A	G	three_prime_UTR
Glyma.10G236900	10	46572505	G	A	five_prime_UTR
Glyma.10G236700	10	46557614	G		intron
Glyma.10G236500	10	46547820	A	G	three_prime_UTR
Glyma.10G236300	10	46540684	A		three_prime_UTR
Glyma.10G236200	10	46527229	C	G	intron
Glyma.10G236100	10	46505633	C	T	Synonymous SNV
Glyma.10G236100	10	46508659	A	T	five_prime_UTR
Glyma.10G236000	10	46499778	C	A	Synonymous SNV
Glyma.10G235900	10	46495513	G	A	intron
Glyma.10G235500	10	46475564	C	G	intron
Glyma.10G235300	10	46470494	G	T	Synonymous SNV
Glyma.10G235200	10	46461468	A	G	five_prime_UTR
Glyma.10G235000	10	46441830	G	A	intron
Glyma.10G234800	10	46423084	G	A	intron
Glyma.10G234600	10	46384753	A	C	intron
Glyma.10G234500	10	46362564	G	A	intron
Glyma.10G234500	10	46365545	A	G	intron
Glyma.10G234400	10	46350300	G	A	intron
Glyma.10G234100	10	46307781	A	G	Synonymous SNV
Glyma.10G234000	10	46297373	A	G	Synonymous SNV
Glyma.10G233700	10	46287395	C	T	intron
Glyma.10G233600	10	46282449	G	C	Nonsynonymous SNV
Glyma.10G233500	10	46266441	A	G	three_prime_UTR
Glyma.10G233500	10	46270804	C		intron
Glyma.10G233500	10	46273232	G	A	intron
Glyma.10G233200	10	46245126	A	C	intron
Glyma.10G233100	10	46238739	A	C	intron
Glyma.10G233000	10	46233696	T	C	Synonymous SNV
Glyma.10G232900	10	46233549	G	A	intron
Glyma.10G232900	10	46233696	T	C	five_prime_UTR
Glyma.10G232700	10	46217389	G		three_prime_UTR
Glyma.10G232600	10	46210329	C	T	upstream
Glyma.10G232400	10	46189780	A	G	intron
Glyma.10G232400	10	46190876	T	C	intron
Glyma.10G232300	10	46185454	G	A	intron
Glyma.10G232200	10	46174292	G	T	intron
Glyma.10G232000	10	46156099	T	G	Synonymous SNV
Glyma.10G231600	10	46124984	A	C	Synonymous SNV
Glyma.10G231500	10	46111255	C	T	Synonymous SNV
Glyma.10G231400	10	46106461	T	C	Nonsynonymous SNV
Glyma.10G231100	10	46086665	T	C	Synonymous SNV
Glyma.10G231000	10	46079748	C	T	Nonsynonymous SNV
Glyma.10G230700	10	46064218	T	C	intron
Glyma.10G230600	10	46048405	T	C	intron
Glyma.10G230400	10	46039756	A	G	three_prime_UTR
Glyma.10G230200	10	46024167	G	A	three_prime_UTR
Glyma.10G230100	10	46019261	G	A	Synonymous SNV
Glyma.10G230000	10	46014553	T	G	intron
Glyma.10G229900	10	46005119	G	A	Synonymous SNV
Glyma.10G229600	10	45969428	T	G	intron
Glyma.10G229600	10	45970134	G	C	Synonymous SNV
Glyma.10G229500	10	45964523	A	G	three_prime_UTR
Glyma.10G229400	10	45954850	C	T	intron
Glyma.10G229400	10	45955658	T	G	intron
Glyma.10G229300	10	45925999	A	G	intron
Glyma.10G229300	10	45926808	A		five_prime_UTR
Glyma.10G229200	10	45915435	C	A	Stopgain
Glyma.10G229000	10	45910583	C	T	intron
Glyma.10G228900	10	45898133	A	G	three_prime_UTR
Glyma.10G228900	10	45903960	G	A	Synonymous SNV
Glyma.10G228600	10	45883074	T	C	Synonymous SNV
Glyma.10G228000	10	45841881	C	A	Nonsynonymous SNV
Glyma.10G227900	10	45833957	A	G	Synonymous SNV
Glyma.10G227900	10	45837292	A		intron
Glyma.10G227800	10	45825659	C	T	intron
Glyma.10G227700	10	45818604	C	T	Synonymous SNV
Glyma.10G227500	10	45803165	C	G	Nonsynonymous SNV
Glyma.10G227400	10	45793591	T	G	intron
Glyma.10G227200	10	45766019	A	G	Nonsynonymous SNV
Glyma.10G227100	10	45759851	T	C	Nonsynonymous SNV
Glyma.10G227000	10	45754274	C	T	Nonsynonymous SNV
Glyma.10G226900	10	45735270	T	G	Synonymous SNV
Glyma.10G226900	10	45742233	A		five_prime_UTR
Glyma.10G226700	10	45722894	C	T	intron
Glyma.10G226600	10	45713150	A	G	Synonymous SNV
Glyma.10G226600	10	45715670	C	G	intron
Glyma.10G226300	10	45678736	C		intron
Glyma.10G226300	10	45683235	T	G	intron
Glyma.10G226200	10	45668615	G	A	Synonymous SNV
Glyma.10G226100	10	45658686	T	A	intron
Glyma.10G226000	10	45653121	C	A	five_prime_UTR
Glyma.10G225800	10	45629141	A	C	five_prime_UTR
Glyma.10G225800	10	45637553	G	A	intron
Glyma.10G225600	10	45617199	C	T	Nonsynonymous SNV
Glyma.10G225500	10	45622801	C	T	Synonymous SNV
Glyma.10G225400	10	45607496	C	T	intron
Glyma.10G225300	10	45600946	T	A	three_prime_UTR
Glyma.10G225000	10	45550230	C	T	Synonymous SNV
Glyma.10G224600	10	45526999	A	T	five_prime_UTR
Glyma.10G224200	10	45498612	T	A	Synonymous SNV
Glyma.10G224000	10	45483084	A	G	intron
Glyma.10G224000	10	45484949	C	T	intron
Glyma.10G224000	10	45490270	A	C	intron
Glyma.10G223900	10	45475505	A	T	Synonymous SNV
Glyma.10G223800	10	45465189	A	C	three_prime_UTR
Glyma.10G223700	10	45459706	C	T	three_prime_UTR
Glyma.10G223500	10	45444312	T	C	downstream
Glyma.10G223500	10	45445605	T	G	Nonsynonymous SNV
Glyma.10G223500	10	45446789	A	G	Synonymous SNV
Glyma.10G223300	10	45434527	G	A	intron
Glyma.10G223300	10	45438019	C	T	five_prime_UTR
Glyma.10G223200	10	45416809	C	G	Nonsynonymous SNV
Glyma.10G223100	10	45404943	G	A	Nonsynonymous SNV
Glyma.10G222900	10	45397203	G	C	Nonsynonymous SNV
Glyma.10G222600	10	45379499	G	A	Synonymous SNV
Glyma.10G222500	10	45374068	C	A	Synonymous SNV
Glyma.10G222000	10	45348384	G	C	Nonsynonymous SNV
Glyma.10G221800	10	45331299	T	C	three_prime_UTR
Glyma.10G221600	10	45322107	A	C	three_prime_UTR
Glyma.10G221500	10	45294898	C	T	five_prime_UTR
Glyma.10G221500	10	45295453	C	T	intron
Glyma.10G221500	10	45295508	G	A	intron
Glyma.10G221500	10	45296053	A	G	intron
Glyma.10G221500	10	45296368	C	T	intron
Glyma.10G221500	10	45296750	T	G	intron
Glyma.10G221500	10	45296853	G	C	intron
Glyma.10G221500	10	45297279	C	A	intron
Glyma.10G221500	10	45298496	C	A	intron
Glyma.10G221500	10	45299192	C	A	Synonymous SNV
Glyma.10G221500	10	45299362	T	G	intron
Glyma.10G221500	10	45300667	C	T	intron
Glyma.10G221500	10	45300820	A	G	intron
Glyma.10G221500	10	45301073	T	A	intron
Glyma.10G221500	10	45303440	G	A	intron
Glyma.10G221500	10	45303531	A	G	intron
Glyma.10G221500	10	45303725	A	C	intron
Glyma.10G221500	10	45304376	C	T	intron
Glyma.10G221500	10	45304460	T	C	intron
Glyma.10G221500	10	45304760	T	C	intron
Glyma.10G221500	10	45304970	G	A	intron
Glyma.10G221500	10	45305285	G	A	Synonymous SNV
Glyma.10G221500	10	45305695	T	C	intron
Glyma.10G221500	10	45308331	A	C	intron
Glyma.10G221500	10	45308451	A	G	intron
Glyma.10G221500	10	45308872	A	T	intron
Glyma.10G221500	10	45309096	T		intron
Glyma.10G221500	10	45309182	G	A	intron
Glyma.10G221500	10	45309732	G	T	intron
Glyma.10G221500	10	45309847	G	A	intron
Glyma.10G221500	10	45309942	T	C	intron
Glyma.10G221500	10	45310752	C	G	Synonymous SNV
Glyma.10G221500	10	45310896	T	A	Synonymous SNV
Glyma.10G221500	10	45312644	C	T	intron
Glyma.10G221500	10	45313080	G	T	intron
Glyma.10G221500	10	45313594	G	A	intron
Glyma.10G221500	10	45313955	A	G	intron
Glyma.10G221500	10	45314076	A	C	intron
Glyma.10G221500	10	45314187	T	C	intron
Glyma.10G221500	10	45314338	A	T	intron
Glyma.10G221500	10	45314477	A	T	intron
Glyma.10G221500	10	45315361	A	T	intron
Glyma.10G221500	10	45315789	T	C	three_prime_UTR
Glyma.10G221500	10	45315921	C	T	three_prime_UTR
Glyma.10G221400	10	45276618	A	G	intron
Glyma.10G221400	10	45282549	C	A	intron
Glyma.10G221400	10	45285223	A	G	upstream
Glyma.10G221300	10	45267444	G	C	five_prime_UTR
Glyma.10G221200	10	45257940	G	A	Synonymous SNV
Glyma.10G221100	10	45254028	G	T	Synonymous SNV
Glyma.10G221000	10	45234639	T	C	Synonymous SNV
Glyma.10G221000	10	45237974	T	C	intron
Glyma.10G220900	10	45214117	C	T	Synonymous SNV
Glyma.10G220800	10	45209617	C	T	intron
Glyma.10G220700	10	45193350	T	C	three_prime_UTR
Glyma.10G220700	10	45197401	G	T	five_prime_UTR
Glyma.10G220500	10	45187558	A	G	Synonymous SNV
Glyma.10G220400	10	45183613	T	G	five_prime_UTR
Glyma.10G220300	10	45174949	C	T	Stopgain
Glyma.10G220100	10	45166681	C	T	three_prime_UTR
Glyma.10G220000	10	45150819	A	G	intron
Glyma.10G219900	10	45144713	A	C	three_prime_UTR
Glyma.10G219800	10	45140236	G	A	Synonymous SNV
Glyma.10G219700	10	45134915	A	T	Synonymous SNV
Glyma.10G219600	10	45129239	T	A	Synonymous SNV
Glyma.10G219500	10	45120118	G	A	Synonymous SNV
Glyma.10G219500	10	45121155	G	T	intron
Glyma.10G219300	10	45109345	C	T	Synonymous SNV
Glyma.10G219300	10	45111193	C	T	five_prime_UTR
Glyma.10G219200	10	45103915	T	C	intron
Glyma.10G219100	10	45097978	A	C	Synonymous SNV
Glyma.10G218900	10	45083025	T	C	Synonymous SNV
Glyma.10G218700	10	45057999	T	C	intron
Glyma.10G218800	10	45063376	T	A	intron

## Sheet: Supplementary Table S7
Supplementary Table S7. Genes of FST larger than 0.6 in region Chr10: 45,050,047..46,781,943.
Chromosome	Pos	Fst	Type	Gene
Chr10	45059306	0.71595	Landrace vs Wild	Glyma.10G218700.1
Chr10	45059306	0.841099	Improved vs Wild	Glyma.10G218700.1
Chr10	45083029	0.689379	Landrace vs Wild	Glyma.10G218900.1
Chr10	45083029	0.685431	Improved vs Wild	Glyma.10G218900.1
Chr10	45083029	0.689379	Landrace vs Wild	Glyma.10G218900.2
Chr10	45083029	0.685431	Improved vs Wild	Glyma.10G218900.2
Chr10	45083029	0.689379	Landrace vs Wild	Glyma.10G218900.3
Chr10	45083029	0.685431	Improved vs Wild	Glyma.10G218900.3
Chr10	45083029	0.689379	Landrace vs Wild	Glyma.10G218900.4
Chr10	45083029	0.685431	Improved vs Wild	Glyma.10G218900.4
Chr10	45098002	0.625984	Landrace vs Wild	Glyma.10G219100.1
Chr10	45099125	0.686094	Landrace vs Wild	Glyma.10G219100.1
Chr10	45098002	0.788782	Improved vs Wild	Glyma.10G219100.1
Chr10	45099125	0.832785	Improved vs Wild	Glyma.10G219100.1
Chr10	45116869	0.644029	Improved vs Wild	Glyma.10G219500.1
Chr10	45116869	0.644029	Improved vs Wild	Glyma.10G219500.2
Chr10	45127772	0.662168	Improved vs Wild	Glyma.10G219600.1
Chr10	45128120	0.655055	Improved vs Wild	Glyma.10G219600.1
Chr10	45138015	0.638441	Improved vs Wild	Glyma.10G219700.1
Chr10	45138015	0.638441	Improved vs Wild	Glyma.10G219700.2
Chr10	45140236	0.632816	Landrace vs Wild	Glyma.10G219800.1
Chr10	45140236	0.767545	Improved vs Wild	Glyma.10G219800.1
Chr10	45152822	0.61301	Landrace vs Wild	Glyma.10G220000.1
Chr10	45152810	0.761222	Improved vs Wild	Glyma.10G220000.1
Chr10	45152822	0.76375	Improved vs Wild	Glyma.10G220000.1
Chr10	45152822	0.61301	Landrace vs Wild	Glyma.10G220000.2
Chr10	45152810	0.761222	Improved vs Wild	Glyma.10G220000.2
Chr10	45152822	0.76375	Improved vs Wild	Glyma.10G220000.2
Chr10	45152822	0.61301	Landrace vs Wild	Glyma.10G220000.3
Chr10	45152810	0.761222	Improved vs Wild	Glyma.10G220000.3
Chr10	45152822	0.76375	Improved vs Wild	Glyma.10G220000.3
Chr10	45152822	0.61301	Landrace vs Wild	Glyma.10G220000.4
Chr10	45152810	0.761222	Improved vs Wild	Glyma.10G220000.4
Chr10	45152822	0.76375	Improved vs Wild	Glyma.10G220000.4
Chr10	45152822	0.61301	Landrace vs Wild	Glyma.10G220000.5
Chr10	45152810	0.761222	Improved vs Wild	Glyma.10G220000.5
Chr10	45152822	0.76375	Improved vs Wild	Glyma.10G220000.5
Chr10	45152822	0.61301	Landrace vs Wild	Glyma.10G220000.6
Chr10	45152810	0.761222	Improved vs Wild	Glyma.10G220000.6
Chr10	45152822	0.76375	Improved vs Wild	Glyma.10G220000.6
Chr10	45152822	0.61301	Landrace vs Wild	Glyma.10G220000.7
Chr10	45152810	0.761222	Improved vs Wild	Glyma.10G220000.7
Chr10	45152822	0.76375	Improved vs Wild	Glyma.10G220000.7
Chr10	45152822	0.61301	Landrace vs Wild	Glyma.10G220000.8
Chr10	45152810	0.761222	Improved vs Wild	Glyma.10G220000.8
Chr10	45152822	0.76375	Improved vs Wild	Glyma.10G220000.8
Chr10	45152822	0.61301	Landrace vs Wild	Glyma.10G220000.9
Chr10	45152810	0.761222	Improved vs Wild	Glyma.10G220000.9
Chr10	45152822	0.76375	Improved vs Wild	Glyma.10G220000.9
Chr10	45161372	0.702027	Landrace vs Wild	Glyma.10G220100.1
Chr10	45161372	0.829856	Improved vs Wild	Glyma.10G220100.1
Chr10	45161372	0.702027	Landrace vs Wild	Glyma.10G220100.2
Chr10	45161372	0.829856	Improved vs Wild	Glyma.10G220100.2
Chr10	45187173	0.602852	Improved vs Wild	Glyma.10G220500.1
Chr10	45196491	0.615809	Landrace vs Wild	Glyma.10G220700.1
Chr10	45196491	0.615809	Landrace vs Wild	Glyma.10G220700.2
Chr10	45234639	0.635932	Landrace vs Wild	Glyma.10G221000.1
Chr10	45234639	0.664445	Improved vs Wild	Glyma.10G221000.1
Chr10	45234639	0.635932	Landrace vs Wild	Glyma.10G221000.2
Chr10	45234639	0.664445	Improved vs Wild	Glyma.10G221000.2
Chr10	45234639	0.635932	Landrace vs Wild	Glyma.10G221000.3
Chr10	45234639	0.664445	Improved vs Wild	Glyma.10G221000.3
Chr10	45234639	0.635932	Landrace vs Wild	Glyma.10G221000.4
Chr10	45234639	0.664445	Improved vs Wild	Glyma.10G221000.4
Chr10	45234639	0.635932	Landrace vs Wild	Glyma.10G221000.5
Chr10	45234639	0.664445	Improved vs Wild	Glyma.10G221000.5
Chr10	45234639	0.635932	Landrace vs Wild	Glyma.10G221000.6
Chr10	45234639	0.664445	Improved vs Wild	Glyma.10G221000.6
Chr10	45329450	0.607227	Landrace vs Wild	Glyma.10G221800.1
Chr10	45346535	0.70132	Landrace vs Wild	Glyma.10G222100.1
Chr10	45346933	0.766206	Landrace vs Wild	Glyma.10G222100.1
Chr10	45346535	0.665573	Improved vs Wild	Glyma.10G222100.1
Chr10	45346933	0.751646	Improved vs Wild	Glyma.10G222100.1
Chr10	45352720	0.617951	Landrace vs Wild	Glyma.10G222200.1
Chr10	45355154	0.831458	Landrace vs Wild	Glyma.10G222200.1
Chr10	45355154	0.81318	Improved vs Wild	Glyma.10G222200.1
Chr10	45366573	0.735148	Landrace vs Wild	Glyma.10G222400.1
Chr10	45366573	0.748908	Improved vs Wild	Glyma.10G222400.1
Chr10	45374068	0.791179	Landrace vs Wild	Glyma.10G222500.1
Chr10	45375494	0.760066	Landrace vs Wild	Glyma.10G222500.1
Chr10	45374068	0.804607	Improved vs Wild	Glyma.10G222500.1
Chr10	45375494	0.758047	Improved vs Wild	Glyma.10G222500.1
Chr10	45379499	0.801654	Landrace vs Wild	Glyma.10G222600.1
Chr10	45379652	0.7793	Landrace vs Wild	Glyma.10G222600.1
Chr10	45379499	0.799544	Improved vs Wild	Glyma.10G222600.1
Chr10	45379652	0.766768	Improved vs Wild	Glyma.10G222600.1
Chr10	45398362	0.802478	Landrace vs Wild	Glyma.10G222900.1
Chr10	45398362	0.834815	Improved vs Wild	Glyma.10G222900.1
Chr10	45416228	0.662234	Landrace vs Wild	Glyma.10G223200.1
Chr10	45416228	0.665198	Improved vs Wild	Glyma.10G223200.1
Chr10	45446789	0.875991	Landrace vs Wild	Glyma.10G223500.1
Chr10	45446789	0.854505	Improved vs Wild	Glyma.10G223500.1
Chr10	45444312	0.674209	Landrace vs Wild	Glyma.10G223500.2
Chr10	45446789	0.875991	Landrace vs Wild	Glyma.10G223500.2
Chr10	45444312	0.813607	Improved vs Wild	Glyma.10G223500.2
Chr10	45446789	0.854505	Improved vs Wild	Glyma.10G223500.2
Chr10	45446789	0.875991	Landrace vs Wild	Glyma.10G223500.3
Chr10	45446789	0.854505	Improved vs Wild	Glyma.10G223500.3
Chr10	45475505	0.780964	Landrace vs Wild	Glyma.10G223900.1
Chr10	45475505	0.789527	Improved vs Wild	Glyma.10G223900.1
Chr10	45491680	0.606856	Landrace vs Wild	Glyma.10G224000.1
Chr10	45494542	0.681465	Landrace vs Wild	Glyma.10G224100.1
Chr10	45494542	0.720733	Improved vs Wild	Glyma.10G224100.1
Chr10	45498612	0.854683	Landrace vs Wild	Glyma.10G224200.1
Chr10	45499621	0.70893	Landrace vs Wild	Glyma.10G224200.1
Chr10	45499683	0.721325	Landrace vs Wild	Glyma.10G224200.1
Chr10	45499712	0.729441	Landrace vs Wild	Glyma.10G224200.1
Chr10	45499727	0.701133	Landrace vs Wild	Glyma.10G224200.1
Chr10	45499742	0.683496	Landrace vs Wild	Glyma.10G224200.1
Chr10	45499748	0.696268	Landrace vs Wild	Glyma.10G224200.1
Chr10	45499753	0.671938	Landrace vs Wild	Glyma.10G224200.1
Chr10	45499763	0.690687	Landrace vs Wild	Glyma.10G224200.1
Chr10	45499769	0.693227	Landrace vs Wild	Glyma.10G224200.1
Chr10	45498612	0.887758	Improved vs Wild	Glyma.10G224200.1
Chr10	45499562	0.601606	Improved vs Wild	Glyma.10G224200.1
Chr10	45499621	0.731068	Improved vs Wild	Glyma.10G224200.1
Chr10	45499683	0.732228	Improved vs Wild	Glyma.10G224200.1
Chr10	45499712	0.72852	Improved vs Wild	Glyma.10G224200.1
Chr10	45499727	0.689736	Improved vs Wild	Glyma.10G224200.1
Chr10	45499742	0.679629	Improved vs Wild	Glyma.10G224200.1
Chr10	45499748	0.698756	Improved vs Wild	Glyma.10G224200.1
Chr10	45499753	0.667697	Improved vs Wild	Glyma.10G224200.1
Chr10	45499763	0.678822	Improved vs Wild	Glyma.10G224200.1
Chr10	45499769	0.686713	Improved vs Wild	Glyma.10G224200.1
Chr10	45498612	0.854683	Landrace vs Wild	Glyma.10G224200.2
Chr10	45499621	0.70893	Landrace vs Wild	Glyma.10G224200.2
Chr10	45499683	0.721325	Landrace vs Wild	Glyma.10G224200.2
Chr10	45498612	0.887758	Improved vs Wild	Glyma.10G224200.2
Chr10	45499562	0.601606	Improved vs Wild	Glyma.10G224200.2
Chr10	45499621	0.731068	Improved vs Wild	Glyma.10G224200.2
Chr10	45499683	0.732228	Improved vs Wild	Glyma.10G224200.2
Chr10	45499621	0.70893	Landrace vs Wild	Glyma.10G224200.3
Chr10	45499683	0.721325	Landrace vs Wild	Glyma.10G224200.3
Chr10	45499562	0.601606	Improved vs Wild	Glyma.10G224200.3
Chr10	45499621	0.731068	Improved vs Wild	Glyma.10G224200.3
Chr10	45499683	0.732228	Improved vs Wild	Glyma.10G224200.3
Chr10	45503767	0.709011	Landrace vs Wild	Glyma.10G224300.1
Chr10	45504151	0.667722	Landrace vs Wild	Glyma.10G224300.1
Chr10	45504168	0.679984	Landrace vs Wild	Glyma.10G224300.1
Chr10	45503767	0.707688	Improved vs Wild	Glyma.10G224300.1
Chr10	45504151	0.65419	Improved vs Wild	Glyma.10G224300.1
Chr10	45504168	0.660632	Improved vs Wild	Glyma.10G224300.1
Chr10	45509578	0.811141	Landrace vs Wild	Glyma.10G224400.1
Chr10	45510378	0.838005	Landrace vs Wild	Glyma.10G224400.1
Chr10	45509578	0.826501	Improved vs Wild	Glyma.10G224400.1
Chr10	45510378	0.872661	Improved vs Wild	Glyma.10G224400.1
Chr10	45515168	0.611566	Landrace vs Wild	Glyma.10G224500.1
Chr10	45515648	0.747233	Landrace vs Wild	Glyma.10G224500.1
Chr10	45515168	0.629822	Improved vs Wild	Glyma.10G224500.1
Chr10	45515648	0.763129	Improved vs Wild	Glyma.10G224500.1
Chr10	45534756	0.769013	Landrace vs Wild	Glyma.10G224700.1
Chr10	45534756	0.7881	Improved vs Wild	Glyma.10G224700.1
Chr10	45542135	0.61356	Landrace vs Wild	Glyma.10G224900.1
Chr10	45542135	0.644942	Improved vs Wild	Glyma.10G224900.1
Chr10	45542135	0.61356	Landrace vs Wild	Glyma.10G224900.2
Chr10	45542135	0.644942	Improved vs Wild	Glyma.10G224900.2
Chr10	45542135	0.61356	Landrace vs Wild	Glyma.10G224900.3
Chr10	45542135	0.644942	Improved vs Wild	Glyma.10G224900.3
Chr10	45601570	0.729167	Landrace vs Wild	Glyma.10G225300.1
Chr10	45601570	0.734849	Improved vs Wild	Glyma.10G225300.1
Chr10	45622801	0.671885	Landrace vs Wild	Glyma.10G225500.1
Chr10	45622801	0.605142	Improved vs Wild	Glyma.10G225500.1
Chr10	45625192	0.654149	Landrace vs Wild	Glyma.10G225700.1
Chr10	45625192	0.662656	Improved vs Wild	Glyma.10G225700.1
Chr10	45629506	0.622859	Landrace vs Wild	Glyma.10G225800.1
Chr10	45658565	0.626062	Landrace vs Wild	Glyma.10G226100.1
Chr10	45658808	0.631555	Landrace vs Wild	Glyma.10G226100.1
Chr10	45706373	0.814076	Landrace vs Wild	Glyma.10G226500.1
Chr10	45706373	0.801199	Improved vs Wild	Glyma.10G226500.1
Chr10	45713150	0.604515	Landrace vs Wild	Glyma.10G226600.1
Chr10	45713150	0.604515	Landrace vs Wild	Glyma.10G226600.2
Chr10	45713150	0.604515	Landrace vs Wild	Glyma.10G226600.3
Chr10	45735270	0.876577	Landrace vs Wild	Glyma.10G226900.1
Chr10	45737378	0.874188	Landrace vs Wild	Glyma.10G226900.1
Chr10	45735270	0.863981	Improved vs Wild	Glyma.10G226900.1
Chr10	45737378	0.872614	Improved vs Wild	Glyma.10G226900.1
Chr10	45735270	0.876577	Landrace vs Wild	Glyma.10G226900.2
Chr10	45737378	0.874188	Landrace vs Wild	Glyma.10G226900.2
Chr10	45735270	0.863981	Improved vs Wild	Glyma.10G226900.2
Chr10	45737378	0.872614	Improved vs Wild	Glyma.10G226900.2
Chr10	45735270	0.876577	Landrace vs Wild	Glyma.10G226900.3
Chr10	45737378	0.874188	Landrace vs Wild	Glyma.10G226900.3
Chr10	45735270	0.863981	Improved vs Wild	Glyma.10G226900.3
Chr10	45737378	0.872614	Improved vs Wild	Glyma.10G226900.3
Chr10	45754285	0.899065	Landrace vs Wild	Glyma.10G227000.1
Chr10	45755602	0.900811	Landrace vs Wild	Glyma.10G227000.1
Chr10	45754285	0.888518	Improved vs Wild	Glyma.10G227000.1
Chr10	45755602	0.89085	Improved vs Wild	Glyma.10G227000.1
Chr10	45759851	0.860848	Landrace vs Wild	Glyma.10G227100.1
Chr10	45759851	0.846321	Improved vs Wild	Glyma.10G227100.1
Chr10	45759851	0.860848	Landrace vs Wild	Glyma.10G227100.2
Chr10	45759851	0.846321	Improved vs Wild	Glyma.10G227100.2
Chr10	45791408	0.850334	Landrace vs Wild	Glyma.10G227400.1
Chr10	45791408	0.823215	Improved vs Wild	Glyma.10G227400.1
Chr10	45791408	0.850334	Landrace vs Wild	Glyma.10G227400.2
Chr10	45791408	0.823215	Improved vs Wild	Glyma.10G227400.2
Chr10	45791408	0.850334	Landrace vs Wild	Glyma.10G227400.3
Chr10	45791408	0.823215	Improved vs Wild	Glyma.10G227400.3
Chr10	45791408	0.850334	Landrace vs Wild	Glyma.10G227400.4
Chr10	45791408	0.823215	Improved vs Wild	Glyma.10G227400.4
Chr10	45791408	0.850334	Landrace vs Wild	Glyma.10G227400.5
Chr10	45791408	0.823215	Improved vs Wild	Glyma.10G227400.5
Chr10	45791408	0.850334	Landrace vs Wild	Glyma.10G227400.6
Chr10	45791408	0.823215	Improved vs Wild	Glyma.10G227400.6
Chr10	45818370	0.621742	Landrace vs Wild	Glyma.10G227700.1
Chr10	45822711	0.780971	Landrace vs Wild	Glyma.10G227800.1
Chr10	45822753	0.748996	Landrace vs Wild	Glyma.10G227800.1
Chr10	45823340	0.760262	Landrace vs Wild	Glyma.10G227800.1
Chr10	45823649	0.70528	Landrace vs Wild	Glyma.10G227800.1
Chr10	45824051	0.855518	Landrace vs Wild	Glyma.10G227800.1
Chr10	45824902	0.749816	Landrace vs Wild	Glyma.10G227800.1
Chr10	45824962	0.737038	Landrace vs Wild	Glyma.10G227800.1
Chr10	45825386	0.779847	Landrace vs Wild	Glyma.10G227800.1
Chr10	45825410	0.768705	Landrace vs Wild	Glyma.10G227800.1
Chr10	45826021	0.870433	Landrace vs Wild	Glyma.10G227800.1
Chr10	45826137	0.863159	Landrace vs Wild	Glyma.10G227800.1
Chr10	45822711	0.76909	Improved vs Wild	Glyma.10G227800.1
Chr10	45822753	0.712484	Improved vs Wild	Glyma.10G227800.1
Chr10	45823340	0.724972	Improved vs Wild	Glyma.10G227800.1
Chr10	45823649	0.668958	Improved vs Wild	Glyma.10G227800.1
Chr10	45824051	0.846043	Improved vs Wild	Glyma.10G227800.1
Chr10	45824902	0.712461	Improved vs Wild	Glyma.10G227800.1
Chr10	45824962	0.698252	Improved vs Wild	Glyma.10G227800.1
Chr10	45825386	0.737508	Improved vs Wild	Glyma.10G227800.1
Chr10	45825410	0.730394	Improved vs Wild	Glyma.10G227800.1
Chr10	45826021	0.862513	Improved vs Wild	Glyma.10G227800.1
Chr10	45826137	0.85729	Improved vs Wild	Glyma.10G227800.1
Chr10	45828755	0.669657	Landrace vs Wild	Glyma.10G227900.1
Chr10	45828959	0.88127	Landrace vs Wild	Glyma.10G227900.1
Chr10	45828980	0.63517	Landrace vs Wild	Glyma.10G227900.1
Chr10	45829216	0.653785	Landrace vs Wild	Glyma.10G227900.1
Chr10	45829318	0.665318	Landrace vs Wild	Glyma.10G227900.1
Chr10	45829757	0.879295	Landrace vs Wild	Glyma.10G227900.1
Chr10	45830252	0.679054	Landrace vs Wild	Glyma.10G227900.1
Chr10	45831343	0.880485	Landrace vs Wild	Glyma.10G227900.1
Chr10	45833289	0.887267	Landrace vs Wild	Glyma.10G227900.1
Chr10	45833313	0.703889	Landrace vs Wild	Glyma.10G227900.1
Chr10	45833434	0.702814	Landrace vs Wild	Glyma.10G227900.1
Chr10	45833957	0.882871	Landrace vs Wild	Glyma.10G227900.1
Chr10	45834813	0.881839	Landrace vs Wild	Glyma.10G227900.1
Chr10	45835543	0.875196	Landrace vs Wild	Glyma.10G227900.1
Chr10	45835666	0.869529	Landrace vs Wild	Glyma.10G227900.1
Chr10	45836034	0.866608	Landrace vs Wild	Glyma.10G227900.1
Chr10	45836697	0.882249	Landrace vs Wild	Glyma.10G227900.1
Chr10	45828755	0.653055	Improved vs Wild	Glyma.10G227900.1
Chr10	45828959	0.870068	Improved vs Wild	Glyma.10G227900.1
Chr10	45828980	0.616022	Improved vs Wild	Glyma.10G227900.1
Chr10	45829216	0.645931	Improved vs Wild	Glyma.10G227900.1
Chr10	45829318	0.65606	Improved vs Wild	Glyma.10G227900.1
Chr10	45829757	0.872671	Improved vs Wild	Glyma.10G227900.1
Chr10	45830252	0.672502	Improved vs Wild	Glyma.10G227900.1
Chr10	45831343	0.874214	Improved vs Wild	Glyma.10G227900.1
Chr10	45833289	0.87704	Improved vs Wild	Glyma.10G227900.1
Chr10	45833313	0.672661	Improved vs Wild	Glyma.10G227900.1
Chr10	45833434	0.669955	Improved vs Wild	Glyma.10G227900.1
Chr10	45833957	0.873238	Improved vs Wild	Glyma.10G227900.1
Chr10	45834813	0.864289	Improved vs Wild	Glyma.10G227900.1
Chr10	45835543	0.858968	Improved vs Wild	Glyma.10G227900.1
Chr10	45835666	0.849375	Improved vs Wild	Glyma.10G227900.1
Chr10	45836034	0.863892	Improved vs Wild	Glyma.10G227900.1
Chr10	45836697	0.874827	Improved vs Wild	Glyma.10G227900.1
Chr10	45840758	0.659179	Landrace vs Wild	Glyma.10G228000.1
Chr10	45840788	0.86902	Landrace vs Wild	Glyma.10G228000.1
Chr10	45840933	0.671973	Landrace vs Wild	Glyma.10G228000.1
Chr10	45840939	0.637734	Landrace vs Wild	Glyma.10G228000.1
Chr10	45840980	0.6356	Landrace vs Wild	Glyma.10G228000.1
Chr10	45841026	0.616542	Landrace vs Wild	Glyma.10G228000.1
Chr10	45841313	0.813351	Landrace vs Wild	Glyma.10G228000.1
Chr10	45841461	0.789129	Landrace vs Wild	Glyma.10G228000.1
Chr10	45841535	0.748032	Landrace vs Wild	Glyma.10G228000.1
Chr10	45841668	0.669434	Landrace vs Wild	Glyma.10G228000.1
Chr10	45841716	0.680164	Landrace vs Wild	Glyma.10G228000.1
Chr10	45841936	0.616746	Landrace vs Wild	Glyma.10G228000.1
Chr10	45841960	0.608391	Landrace vs Wild	Glyma.10G228000.1
Chr10	45842035	0.631167	Landrace vs Wild	Glyma.10G228000.1
Chr10	45842409	0.870214	Landrace vs Wild	Glyma.10G228000.1
Chr10	45842462	0.650508	Landrace vs Wild	Glyma.10G228000.1
Chr10	45842517	0.768208	Landrace vs Wild	Glyma.10G228000.1
Chr10	45843065	0.621345	Landrace vs Wild	Glyma.10G228000.1
Chr10	45840758	0.627431	Improved vs Wild	Glyma.10G228000.1
Chr10	45840788	0.855572	Improved vs Wild	Glyma.10G228000.1
Chr10	45840933	0.622186	Improved vs Wild	Glyma.10G228000.1
Chr10	45841313	0.779683	Improved vs Wild	Glyma.10G228000.1
Chr10	45841461	0.756359	Improved vs Wild	Glyma.10G228000.1
Chr10	45841535	0.705484	Improved vs Wild	Glyma.10G228000.1
Chr10	45841668	0.614116	Improved vs Wild	Glyma.10G228000.1
Chr10	45841716	0.633682	Improved vs Wild	Glyma.10G228000.1
Chr10	45842409	0.845239	Improved vs Wild	Glyma.10G228000.1
Chr10	45842517	0.721599	Improved vs Wild	Glyma.10G228000.1
Chr10	45855434	0.602341	Landrace vs Wild	Glyma.10G228100.1
Chr10	45855445	0.608788	Landrace vs Wild	Glyma.10G228100.1
Chr10	45855461	0.663956	Landrace vs Wild	Glyma.10G228100.1
Chr10	45855573	0.77387	Landrace vs Wild	Glyma.10G228100.1
Chr10	45855597	0.645117	Landrace vs Wild	Glyma.10G228100.1
Chr10	45855613	0.604786	Landrace vs Wild	Glyma.10G228100.1
Chr10	45855775	0.693142	Landrace vs Wild	Glyma.10G228100.1
Chr10	45855778	0.698228	Landrace vs Wild	Glyma.10G228100.1
Chr10	45855809	0.748636	Landrace vs Wild	Glyma.10G228100.1
Chr10	45856085	0.829206	Landrace vs Wild	Glyma.10G228100.1
Chr10	45856097	0.644416	Landrace vs Wild	Glyma.10G228100.1
Chr10	45856378	0.838002	Landrace vs Wild	Glyma.10G228100.1
Chr10	45856419	0.754557	Landrace vs Wild	Glyma.10G228100.1
Chr10	45856477	0.813861	Landrace vs Wild	Glyma.10G228100.1
Chr10	45856660	0.876972	Landrace vs Wild	Glyma.10G228100.1
Chr10	45856662	0.715703	Landrace vs Wild	Glyma.10G228100.1
Chr10	45856800	0.751303	Landrace vs Wild	Glyma.10G228100.1
Chr10	45857150	0.710659	Landrace vs Wild	Glyma.10G228100.1
Chr10	45857190	0.645459	Landrace vs Wild	Glyma.10G228100.1
Chr10	45857387	0.624193	Landrace vs Wild	Glyma.10G228100.1
Chr10	45855461	0.645795	Improved vs Wild	Glyma.10G228100.1
Chr10	45855573	0.732389	Improved vs Wild	Glyma.10G228100.1
Chr10	45855597	0.606373	Improved vs Wild	Glyma.10G228100.1
Chr10	45855775	0.693086	Improved vs Wild	Glyma.10G228100.1
Chr10	45855778	0.650295	Improved vs Wild	Glyma.10G228100.1
Chr10	45855809	0.745656	Improved vs Wild	Glyma.10G228100.1
Chr10	45856085	0.817848	Improved vs Wild	Glyma.10G228100.1
Chr10	45856097	0.63133	Improved vs Wild	Glyma.10G228100.1
Chr10	45856378	0.820176	Improved vs Wild	Glyma.10G228100.1
Chr10	45856419	0.706444	Improved vs Wild	Glyma.10G228100.1
Chr10	45856477	0.802054	Improved vs Wild	Glyma.10G228100.1
Chr10	45856660	0.844565	Improved vs Wild	Glyma.10G228100.1
Chr10	45856662	0.657463	Improved vs Wild	Glyma.10G228100.1
Chr10	45856800	0.704136	Improved vs Wild	Glyma.10G228100.1
Chr10	45857150	0.656771	Improved vs Wild	Glyma.10G228100.1
Chr10	45862666	0.744072	Landrace vs Wild	Glyma.10G228200.1
Chr10	45865077	0.757173	Landrace vs Wild	Glyma.10G228200.1
Chr10	45865101	0.771407	Landrace vs Wild	Glyma.10G228200.1
Chr10	45862666	0.713417	Improved vs Wild	Glyma.10G228200.1
Chr10	45865077	0.716007	Improved vs Wild	Glyma.10G228200.1
Chr10	45865101	0.730074	Improved vs Wild	Glyma.10G228200.1
Chr10	45880635	0.615991	Landrace vs Wild	Glyma.10G228600.1
Chr10	45881105	0.773466	Landrace vs Wild	Glyma.10G228600.1
Chr10	45881252	0.813106	Landrace vs Wild	Glyma.10G228600.1
Chr10	45883074	0.74425	Landrace vs Wild	Glyma.10G228600.1
Chr10	45880635	0.604174	Improved vs Wild	Glyma.10G228600.1
Chr10	45881105	0.765219	Improved vs Wild	Glyma.10G228600.1
Chr10	45881252	0.80322	Improved vs Wild	Glyma.10G228600.1
Chr10	45883074	0.726387	Improved vs Wild	Glyma.10G228600.1
Chr10	45893095	0.846451	Landrace vs Wild	Glyma.10G228800.1
Chr10	45893223	0.857178	Landrace vs Wild	Glyma.10G228800.1
Chr10	45893429	0.728728	Landrace vs Wild	Glyma.10G228800.1
Chr10	45893702	0.784154	Landrace vs Wild	Glyma.10G228800.1
Chr10	45893718	0.77973	Landrace vs Wild	Glyma.10G228800.1
Chr10	45893761	0.710785	Landrace vs Wild	Glyma.10G228800.1
Chr10	45893777	0.7906	Landrace vs Wild	Glyma.10G228800.1
Chr10	45893881	0.686899	Landrace vs Wild	Glyma.10G228800.1
Chr10	45893959	0.734802	Landrace vs Wild	Glyma.10G228800.1
Chr10	45894082	0.794972	Landrace vs Wild	Glyma.10G228800.1
Chr10	45894449	0.654549	Landrace vs Wild	Glyma.10G228800.1
Chr10	45894502	0.664447	Landrace vs Wild	Glyma.10G228800.1
Chr10	45894537	0.637964	Landrace vs Wild	Glyma.10G228800.1
Chr10	45894628	0.65331	Landrace vs Wild	Glyma.10G228800.1
Chr10	45894897	0.839259	Landrace vs Wild	Glyma.10G228800.1
Chr10	45895883	0.742373	Landrace vs Wild	Glyma.10G228800.1
Chr10	45893095	0.832946	Improved vs Wild	Glyma.10G228800.1
Chr10	45893223	0.836647	Improved vs Wild	Glyma.10G228800.1
Chr10	45893429	0.697463	Improved vs Wild	Glyma.10G228800.1
Chr10	45893702	0.76219	Improved vs Wild	Glyma.10G228800.1
Chr10	45893718	0.759919	Improved vs Wild	Glyma.10G228800.1
Chr10	45893761	0.685829	Improved vs Wild	Glyma.10G228800.1
Chr10	45893777	0.772939	Improved vs Wild	Glyma.10G228800.1
Chr10	45893881	0.650448	Improved vs Wild	Glyma.10G228800.1
Chr10	45893959	0.712629	Improved vs Wild	Glyma.10G228800.1
Chr10	45894082	0.781487	Improved vs Wild	Glyma.10G228800.1
Chr10	45894449	0.606088	Improved vs Wild	Glyma.10G228800.1
Chr10	45894502	0.619774	Improved vs Wild	Glyma.10G228800.1
Chr10	45894628	0.604285	Improved vs Wild	Glyma.10G228800.1
Chr10	45894897	0.820791	Improved vs Wild	Glyma.10G228800.1
Chr10	45895883	0.708532	Improved vs Wild	Glyma.10G228800.1
Chr10	45903837	0.812924	Landrace vs Wild	Glyma.10G228900.1
Chr10	45903955	0.887449	Landrace vs Wild	Glyma.10G228900.1
Chr10	45903837	0.780496	Improved vs Wild	Glyma.10G228900.1
Chr10	45903955	0.86884	Improved vs Wild	Glyma.10G228900.1
Chr10	45911054	0.723214	Landrace vs Wild	Glyma.10G229000.1
Chr10	45911132	0.881587	Landrace vs Wild	Glyma.10G229000.1
Chr10	45911054	0.685298	Improved vs Wild	Glyma.10G229000.1
Chr10	45911132	0.869152	Improved vs Wild	Glyma.10G229000.1
Chr10	45914748	0.880619	Landrace vs Wild	Glyma.10G229200.1
Chr10	45914929	0.888798	Landrace vs Wild	Glyma.10G229200.1
Chr10	45914748	0.869193	Improved vs Wild	Glyma.10G229200.1
Chr10	45914929	0.869222	Improved vs Wild	Glyma.10G229200.1
Chr10	45924418	0.628798	Landrace vs Wild	Glyma.10G229300.1
Chr10	45924418	0.60002	Improved vs Wild	Glyma.10G229300.1
Chr10	45958106	0.750924	Landrace vs Wild	Glyma.10G229400.1
Chr10	45958106	0.814449	Improved vs Wild	Glyma.10G229400.1
Chr10	45985639	0.671399	Improved vs Wild	Glyma.10G229700.1
Chr10	45985963	0.654404	Improved vs Wild	Glyma.10G229700.1
Chr10	45985993	0.662422	Improved vs Wild	Glyma.10G229700.1
Chr10	45997986	0.619881	Improved vs Wild	Glyma.10G229800.1
Chr10	46002451	0.774902	Landrace vs Wild	Glyma.10G229900.1
Chr10	46005119	0.643659	Landrace vs Wild	Glyma.10G229900.1
Chr10	46002451	0.783617	Improved vs Wild	Glyma.10G229900.1
Chr10	46004907	0.659604	Improved vs Wild	Glyma.10G229900.1
Chr10	46005119	0.75114	Improved vs Wild	Glyma.10G229900.1
Chr10	46014940	0.702494	Landrace vs Wild	Glyma.10G230000.1
Chr10	46014940	0.824662	Improved vs Wild	Glyma.10G230000.1
Chr10	46018713	0.727964	Landrace vs Wild	Glyma.10G230100.1
Chr10	46019261	0.748673	Landrace vs Wild	Glyma.10G230100.1
Chr10	46019553	0.72995	Landrace vs Wild	Glyma.10G230100.1
Chr10	46019605	0.728039	Landrace vs Wild	Glyma.10G230100.1
Chr10	46020048	0.734227	Landrace vs Wild	Glyma.10G230100.1
Chr10	46021214	0.731307	Landrace vs Wild	Glyma.10G230100.1
Chr10	46018713	0.863102	Improved vs Wild	Glyma.10G230100.1
Chr10	46019261	0.859459	Improved vs Wild	Glyma.10G230100.1
Chr10	46019553	0.847095	Improved vs Wild	Glyma.10G230100.1
Chr10	46019605	0.858097	Improved vs Wild	Glyma.10G230100.1
Chr10	46020048	0.848935	Improved vs Wild	Glyma.10G230100.1
Chr10	46021214	0.844762	Improved vs Wild	Glyma.10G230100.1
Chr10	46037029	0.841976	Landrace vs Wild	Glyma.10G230300.1
Chr10	46037293	0.839533	Landrace vs Wild	Glyma.10G230300.1
Chr10	46037484	0.84824	Landrace vs Wild	Glyma.10G230300.1
Chr10	46037523	0.84485	Landrace vs Wild	Glyma.10G230300.1
Chr10	46037528	0.838196	Landrace vs Wild	Glyma.10G230300.1
Chr10	46037701	0.860652	Landrace vs Wild	Glyma.10G230300.1
Chr10	46037803	0.840248	Landrace vs Wild	Glyma.10G230300.1
Chr10	46037029	0.861726	Improved vs Wild	Glyma.10G230300.1
Chr10	46037293	0.854694	Improved vs Wild	Glyma.10G230300.1
Chr10	46037484	0.874986	Improved vs Wild	Glyma.10G230300.1
Chr10	46037523	0.871454	Improved vs Wild	Glyma.10G230300.1
Chr10	46037528	0.864858	Improved vs Wild	Glyma.10G230300.1
Chr10	46037701	0.86899	Improved vs Wild	Glyma.10G230300.1
Chr10	46037803	0.87083	Improved vs Wild	Glyma.10G230300.1
Chr10	46040162	0.793664	Landrace vs Wild	Glyma.10G230400.1
Chr10	46040162	0.817937	Improved vs Wild	Glyma.10G230400.1
Chr10	46048190	0.68993	Landrace vs Wild	Glyma.10G230600.1
Chr10	46048190	0.709987	Improved vs Wild	Glyma.10G230600.1
Chr10	46063727	0.842641	Landrace vs Wild	Glyma.10G230700.1
Chr10	46063727	0.858464	Improved vs Wild	Glyma.10G230700.1
Chr10	46063727	0.842641	Landrace vs Wild	Glyma.10G230700.2
Chr10	46063727	0.858464	Improved vs Wild	Glyma.10G230700.2
Chr10	46066742	0.864715	Landrace vs Wild	Glyma.10G230800.1
Chr10	46067499	0.857028	Landrace vs Wild	Glyma.10G230800.1
Chr10	46066742	0.866941	Improved vs Wild	Glyma.10G230800.1
Chr10	46067499	0.879715	Improved vs Wild	Glyma.10G230800.1
Chr10	46073547	0.833113	Landrace vs Wild	Glyma.10G230900.1
Chr10	46074976	0.83091	Landrace vs Wild	Glyma.10G230900.1
Chr10	46073547	0.788792	Improved vs Wild	Glyma.10G230900.1
Chr10	46074976	0.863783	Improved vs Wild	Glyma.10G230900.1
Chr10	46079748	0.707214	Landrace vs Wild	Glyma.10G231000.1
Chr10	46080207	0.730572	Landrace vs Wild	Glyma.10G231000.1
Chr10	46079748	0.667812	Improved vs Wild	Glyma.10G231000.1
Chr10	46080207	0.66973	Improved vs Wild	Glyma.10G231000.1
Chr10	46085267	0.623736	Landrace vs Wild	Glyma.10G231100.1
Chr10	46085280	0.605953	Landrace vs Wild	Glyma.10G231100.1
Chr10	46086375	0.657154	Landrace vs Wild	Glyma.10G231100.1
Chr10	46086397	0.650043	Landrace vs Wild	Glyma.10G231100.1
Chr10	46086665	0.842097	Landrace vs Wild	Glyma.10G231100.1
Chr10	46087475	0.669796	Landrace vs Wild	Glyma.10G231100.1
Chr10	46085246	0.612703	Improved vs Wild	Glyma.10G231100.1
Chr10	46085267	0.626963	Improved vs Wild	Glyma.10G231100.1
Chr10	46085280	0.606237	Improved vs Wild	Glyma.10G231100.1
Chr10	46086375	0.688555	Improved vs Wild	Glyma.10G231100.1
Chr10	46086397	0.666565	Improved vs Wild	Glyma.10G231100.1
Chr10	46086665	0.834133	Improved vs Wild	Glyma.10G231100.1
Chr10	46087475	0.699494	Improved vs Wild	Glyma.10G231100.1
Chr10	46101531	0.642861	Landrace vs Wild	Glyma.10G231300.1
Chr10	46101531	0.671547	Improved vs Wild	Glyma.10G231300.1
Chr10	46108021	0.689138	Landrace vs Wild	Glyma.10G231400.1
Chr10	46108021	0.70896	Improved vs Wild	Glyma.10G231400.1
Chr10	46111255	0.7383	Landrace vs Wild	Glyma.10G231500.1
Chr10	46112114	0.686013	Landrace vs Wild	Glyma.10G231500.1
Chr10	46111255	0.804997	Improved vs Wild	Glyma.10G231500.1
Chr10	46112114	0.735081	Improved vs Wild	Glyma.10G231500.1
Chr10	46124984	0.813219	Landrace vs Wild	Glyma.10G231600.1
Chr10	46125026	0.826768	Landrace vs Wild	Glyma.10G231600.1
Chr10	46125719	0.799714	Landrace vs Wild	Glyma.10G231600.1
Chr10	46126024	0.786088	Landrace vs Wild	Glyma.10G231600.1
Chr10	46126101	0.829851	Landrace vs Wild	Glyma.10G231600.1
Chr10	46126850	0.774476	Landrace vs Wild	Glyma.10G231600.1
Chr10	46124984	0.828659	Improved vs Wild	Glyma.10G231600.1
Chr10	46125026	0.860501	Improved vs Wild	Glyma.10G231600.1
Chr10	46125719	0.834843	Improved vs Wild	Glyma.10G231600.1
Chr10	46126024	0.823822	Improved vs Wild	Glyma.10G231600.1
Chr10	46126101	0.862933	Improved vs Wild	Glyma.10G231600.1
Chr10	46126850	0.815194	Improved vs Wild	Glyma.10G231600.1
Chr10	46125719	0.799714	Landrace vs Wild	Glyma.10G231600.2
Chr10	46126024	0.786088	Landrace vs Wild	Glyma.10G231600.2
Chr10	46126101	0.829851	Landrace vs Wild	Glyma.10G231600.2
Chr10	46126850	0.774476	Landrace vs Wild	Glyma.10G231600.2
Chr10	46125719	0.834843	Improved vs Wild	Glyma.10G231600.2
Chr10	46126024	0.823822	Improved vs Wild	Glyma.10G231600.2
Chr10	46126101	0.862933	Improved vs Wild	Glyma.10G231600.2
Chr10	46126850	0.815194	Improved vs Wild	Glyma.10G231600.2
Chr10	46155689	0.689635	Landrace vs Wild	Glyma.10G232000.1
Chr10	46156099	0.800919	Landrace vs Wild	Glyma.10G232000.1
Chr10	46155689	0.735531	Improved vs Wild	Glyma.10G232000.1
Chr10	46156099	0.85818	Improved vs Wild	Glyma.10G232000.1
Chr10	46167798	0.867137	Landrace vs Wild	Glyma.10G232100.1
Chr10	46167798	0.887063	Improved vs Wild	Glyma.10G232100.1
Chr10	46181336	0.695215	Landrace vs Wild	Glyma.10G232300.1
Chr10	46181354	0.604724	Landrace vs Wild	Glyma.10G232300.1
Chr10	46181357	0.825054	Landrace vs Wild	Glyma.10G232300.1
Chr10	46181336	0.611882	Improved vs Wild	Glyma.10G232300.1
Chr10	46181357	0.851354	Improved vs Wild	Glyma.10G232300.1
Chr10	46181336	0.695215	Landrace vs Wild	Glyma.10G232300.2
Chr10	46181354	0.604724	Landrace vs Wild	Glyma.10G232300.2
Chr10	46181357	0.825054	Landrace vs Wild	Glyma.10G232300.2
Chr10	46181336	0.611882	Improved vs Wild	Glyma.10G232300.2
Chr10	46181357	0.851354	Improved vs Wild	Glyma.10G232300.2
Chr10	46223780	0.676017	Landrace vs Wild	Glyma.10G232800.1
Chr10	46225456	0.649029	Landrace vs Wild	Glyma.10G232800.1
Chr10	46223780	0.676017	Landrace vs Wild	Glyma.10G232800.2
Chr10	46225456	0.649029	Landrace vs Wild	Glyma.10G232800.2
Chr10	46223780	0.676017	Landrace vs Wild	Glyma.10G232800.3
Chr10	46225456	0.649029	Landrace vs Wild	Glyma.10G232800.3
Chr10	46227646	0.619824	Landrace vs Wild	Glyma.10G232800.3
Chr10	46223780	0.676017	Landrace vs Wild	Glyma.10G232800.4
Chr10	46225456	0.649029	Landrace vs Wild	Glyma.10G232800.4
Chr10	46227646	0.619824	Landrace vs Wild	Glyma.10G232800.4
Chr10	46233696	0.705164	Landrace vs Wild	Glyma.10G233000.1
Chr10	46233696	0.794954	Improved vs Wild	Glyma.10G233000.1
Chr10	46241734	0.773328	Landrace vs Wild	Glyma.10G233100.1
Chr10	46241734	0.865395	Improved vs Wild	Glyma.10G233100.1
Chr10	46241734	0.773328	Landrace vs Wild	Glyma.10G233100.2
Chr10	46241734	0.865395	Improved vs Wild	Glyma.10G233100.2
Chr10	46254498	0.689522	Landrace vs Wild	Glyma.10G233300.1
Chr10	46254498	0.776355	Improved vs Wild	Glyma.10G233300.1
Chr10	46267510	0.818899	Landrace vs Wild	Glyma.10G233500.1
Chr10	46269086	0.827776	Landrace vs Wild	Glyma.10G233500.1
Chr10	46267510	0.768244	Improved vs Wild	Glyma.10G233500.1
Chr10	46269086	0.774294	Improved vs Wild	Glyma.10G233500.1
Chr10	46267510	0.818899	Landrace vs Wild	Glyma.10G233500.2
Chr10	46269086	0.827776	Landrace vs Wild	Glyma.10G233500.2
Chr10	46267510	0.768244	Improved vs Wild	Glyma.10G233500.2
Chr10	46269086	0.774294	Improved vs Wild	Glyma.10G233500.2
Chr10	46282449	0.717838	Landrace vs Wild	Glyma.10G233600.1
Chr10	46282791	0.695087	Landrace vs Wild	Glyma.10G233600.1
Chr10	46282449	0.659037	Improved vs Wild	Glyma.10G233600.1
Chr10	46282791	0.67667	Improved vs Wild	Glyma.10G233600.1
Chr10	46288643	0.729466	Landrace vs Wild	Glyma.10G233700.1
Chr10	46288643	0.6699	Improved vs Wild	Glyma.10G233700.1
Chr10	46292310	0.801149	Landrace vs Wild	Glyma.10G233800.1
Chr10	46292310	0.762402	Improved vs Wild	Glyma.10G233800.1
Chr10	46295475	0.702338	Landrace vs Wild	Glyma.10G233900.1
Chr10	46295475	0.650419	Improved vs Wild	Glyma.10G233900.1
Chr10	46299803	0.78443	Landrace vs Wild	Glyma.10G234000.1
Chr10	46302072	0.648142	Landrace vs Wild	Glyma.10G234000.1
Chr10	46299803	0.742672	Improved vs Wild	Glyma.10G234000.1
Chr10	46299803	0.78443	Landrace vs Wild	Glyma.10G234000.2
Chr10	46302072	0.648142	Landrace vs Wild	Glyma.10G234000.2
Chr10	46299803	0.742672	Improved vs Wild	Glyma.10G234000.2
Chr10	46299803	0.78443	Landrace vs Wild	Glyma.10G234000.3
Chr10	46299803	0.742672	Improved vs Wild	Glyma.10G234000.3
Chr10	46404810	0.880952	Landrace vs Wild	Glyma.10G234700.1
Chr10	46405482	0.633405	Landrace vs Wild	Glyma.10G234700.1
Chr10	46405533	0.62582	Landrace vs Wild	Glyma.10G234700.1
Chr10	46405593	0.62502	Landrace vs Wild	Glyma.10G234700.1
Chr10	46404810	0.852232	Improved vs Wild	Glyma.10G234700.1
Chr10	46421374	0.884195	Landrace vs Wild	Glyma.10G234800.1
Chr10	46421374	0.866545	Improved vs Wild	Glyma.10G234800.1
Chr10	46421374	0.884195	Landrace vs Wild	Glyma.10G234800.2
Chr10	46421374	0.866545	Improved vs Wild	Glyma.10G234800.2
Chr10	46462020	0.621261	Landrace vs Wild	Glyma.10G235200.1
Chr10	46465186	0.60463	Landrace vs Wild	Glyma.10G235200.1
Chr10	46463752	0.718645	Improved vs Wild	Glyma.10G235200.1
Chr10	46468584	0.643695	Landrace vs Wild	Glyma.10G235300.1
Chr10	46468896	0.624716	Landrace vs Wild	Glyma.10G235300.1
Chr10	46468704	0.677289	Improved vs Wild	Glyma.10G235300.1
Chr10	46468762	0.662788	Improved vs Wild	Glyma.10G235300.1
Chr10	46468802	0.668899	Improved vs Wild	Glyma.10G235300.1
Chr10	46468584	0.643695	Landrace vs Wild	Glyma.10G235300.2
Chr10	46468896	0.624716	Landrace vs Wild	Glyma.10G235300.2
Chr10	46468704	0.677289	Improved vs Wild	Glyma.10G235300.2
Chr10	46468762	0.662788	Improved vs Wild	Glyma.10G235300.2
Chr10	46468802	0.668899	Improved vs Wild	Glyma.10G235300.2
Chr10	46468584	0.643695	Landrace vs Wild	Glyma.10G235300.3
Chr10	46468896	0.624716	Landrace vs Wild	Glyma.10G235300.3
Chr10	46468704	0.677289	Improved vs Wild	Glyma.10G235300.3
Chr10	46468762	0.662788	Improved vs Wild	Glyma.10G235300.3
Chr10	46468802	0.668899	Improved vs Wild	Glyma.10G235300.3
Chr10	46468584	0.643695	Landrace vs Wild	Glyma.10G235300.4
Chr10	46468896	0.624716	Landrace vs Wild	Glyma.10G235300.4
Chr10	46468704	0.677289	Improved vs Wild	Glyma.10G235300.4
Chr10	46468584	0.643695	Landrace vs Wild	Glyma.10G235300.5
Chr10	46468896	0.624716	Landrace vs Wild	Glyma.10G235300.5
Chr10	46468704	0.677289	Improved vs Wild	Glyma.10G235300.5
Chr10	46574327	0.61699	Landrace vs Wild	Glyma.10G236900.1
Chr10	46574327	0.61699	Landrace vs Wild	Glyma.10G236900.2
Chr10	46574327	0.61699	Landrace vs Wild	Glyma.10G236900.3
Chr10	46574327	0.61699	Landrace vs Wild	Glyma.10G236900.4
Chr10	46574327	0.61699	Landrace vs Wild	Glyma.10G236900.5
Chr10	46615432	0.6193	Improved vs Wild	Glyma.10G237700.1
Chr10	46630904	0.657838	Landrace vs Wild	Glyma.10G237900.1
Chr10	46630904	0.616395	Improved vs Wild	Glyma.10G237900.1
Chr10	46653232	0.634061	Landrace vs Wild	Glyma.10G238000.1
Chr10	46682357	0.63399	Improved vs Wild	Glyma.10G238200.2
Chr10	46709696	0.629118	Landrace vs Wild	Glyma.10G238600.1
Chr10	46709718	0.637647	Landrace vs Wild	Glyma.10G238600.1
Chr10	46709726	0.634952	Landrace vs Wild	Glyma.10G238600.1
Chr10	46709727	0.640416	Landrace vs Wild	Glyma.10G238600.1
Chr10	46709733	0.631802	Landrace vs Wild	Glyma.10G238600.1
Chr10	46709773	0.604463	Landrace vs Wild	Glyma.10G238600.1
Chr10	46709785	0.60589	Landrace vs Wild	Glyma.10G238600.1
Chr10	46709786	0.607259	Landrace vs Wild	Glyma.10G238600.1
Chr10	46709789	0.606804	Landrace vs Wild	Glyma.10G238600.1
Chr10	46709801	0.610474	Landrace vs Wild	Glyma.10G238600.1
Chr10	46709802	0.612057	Landrace vs Wild	Glyma.10G238600.1
Chr10	46709891	0.623955	Landrace vs Wild	Glyma.10G238600.1
Chr10	46709899	0.624304	Landrace vs Wild	Glyma.10G238600.1
Chr10	46709921	0.63117	Landrace vs Wild	Glyma.10G238600.1
Chr10	46709927	0.62646	Landrace vs Wild	Glyma.10G238600.1
Chr10	46709665	0.614178	Improved vs Wild	Glyma.10G238600.1
Chr10	46709696	0.619441	Improved vs Wild	Glyma.10G238600.1
Chr10	46709718	0.629886	Improved vs Wild	Glyma.10G238600.1
Chr10	46709726	0.626352	Improved vs Wild	Glyma.10G238600.1
Chr10	46709727	0.629962	Improved vs Wild	Glyma.10G238600.1
Chr10	46709733	0.622062	Improved vs Wild	Glyma.10G238600.1
Chr10	46709891	0.610461	Improved vs Wild	Glyma.10G238600.1
Chr10	46709899	0.60768	Improved vs Wild	Glyma.10G238600.1
Chr10	46709921	0.613712	Improved vs Wild	Glyma.10G238600.1
Chr10	46709927	0.612403	Improved vs Wild	Glyma.10G238600.1
Chr10	46709696	0.629118	Landrace vs Wild	Glyma.10G238600.2
Chr10	46709718	0.637647	Landrace vs Wild	Glyma.10G238600.2
Chr10	46709726	0.634952	Landrace vs Wild	Glyma.10G238600.2
Chr10	46709727	0.640416	Landrace vs Wild	Glyma.10G238600.2
Chr10	46709733	0.631802	Landrace vs Wild	Glyma.10G238600.2
Chr10	46709773	0.604463	Landrace vs Wild	Glyma.10G238600.2
Chr10	46709785	0.60589	Landrace vs Wild	Glyma.10G238600.2
Chr10	46709786	0.607259	Landrace vs Wild	Glyma.10G238600.2
Chr10	46709789	0.606804	Landrace vs Wild	Glyma.10G238600.2
Chr10	46709801	0.610474	Landrace vs Wild	Glyma.10G238600.2
Chr10	46709802	0.612057	Landrace vs Wild	Glyma.10G238600.2
Chr10	46709891	0.623955	Landrace vs Wild	Glyma.10G238600.2
Chr10	46709899	0.624304	Landrace vs Wild	Glyma.10G238600.2
Chr10	46709921	0.63117	Landrace vs Wild	Glyma.10G238600.2
Chr10	46709927	0.62646	Landrace vs Wild	Glyma.10G238600.2
Chr10	46709665	0.614178	Improved vs Wild	Glyma.10G238600.2
Chr10	46709696	0.619441	Improved vs Wild	Glyma.10G238600.2
Chr10	46709718	0.629886	Improved vs Wild	Glyma.10G238600.2
Chr10	46709726	0.626352	Improved vs Wild	Glyma.10G238600.2
Chr10	46709727	0.629962	Improved vs Wild	Glyma.10G238600.2
Chr10	46709733	0.622062	Improved vs Wild	Glyma.10G238600.2
Chr10	46709891	0.610461	Improved vs Wild	Glyma.10G238600.2
Chr10	46709899	0.60768	Improved vs Wild	Glyma.10G238600.2
Chr10	46709921	0.613712	Improved vs Wild	Glyma.10G238600.2
Chr10	46709927	0.612403	Improved vs Wild	Glyma.10G238600.2
Chr10	46721958	0.605697	Improved vs Wild	Glyma.10G238700.1
Chr10	46721958	0.605697	Improved vs Wild	Glyma.10G238700.2
Chr10	46756008	0.630342	Improved vs Wild	Glyma.10G239000.1

## Sheet: Supplementary Table S8
Supplementary Table S8. Function annotation of 12 genes.
Gene_ID	Pfam	PANTHER	KOG	KEGG	GO	At_homologue	Abbr. symbol	Nr_anno
Glyma.10G221300	PF00153	PTHR24089:SF45,PTHR24089	KOG0768	NA	NA	AT4G39460.1	SAMC1,SAMT1	S-adenosylmethionine carrier 1
Glyma.10G221400	PF00246	PTHR11532:SF1,PTHR11532	KOG2649	NA	GO:0004181,GO:0008270,GO:0006508	AT1G71696.2	SOL1	carboxypeptidase D, putative
Glyma.10G221500	NA	NA	NA	K12124	NA	AT1G22770.1	FB,GI	gigantea protein (GI)
Glyma.10G222900	PF01529	PTHR22883	KOG1311	NA	GO:0008270	AT4G24630.1	NA	DHHC-type zinc finger family protein
Glyma.10G223200	PF00847	NA	NA	NA	GO:0003700,GO:0006355	AT5G61890.1	NA	Integrase-type DNA-binding superfamily protein
Glyma.10G223500	PF03552	PTHR13301:SF1,PTHR13301	NA	NA	GO:0016760,GO:0030244,GO:0016020	AT5G64740.1	CESA6,E112,IXR2,PRC1	cellulose synthase 6
Glyma.10G227100	NA	NA	NA	NA	NA	AT1G43770.2	NA	RING/FYVE/PHD zinc finger superfamily protein
Glyma.10G228000	PF00560,PF08263	PTHR24420:SF474,PTHR24420	KOG0472	NA	GO:0005515	AT2G34930.1	NA	disease resistance family protein / LRR family protein
Glyma.10G229200	NA	NA	NA	NA	NA	AT5G52900.1	NA	NA
Glyma.10G231000	PF00295	NA	NA	NA	GO:0004650,GO:0005975	AT3G48950.1	NA	Pectin lyase-like superfamily protein
Glyma.10G231400	PF05903	PTHR12378	KOG0324	NA	NA	AT4G25680.1	NA	PPPDE putative thiol peptidase family protein
Glyma.10G233600	NA	NA	NA	NA	NA	AT3G49055.1	NA	NA
